# Supplementary material for: 6-Chloro-N 4,N 4-dimethyl­pyrimidine-2,4-diamine
Source: Acta Crystallogr Sect E Struct Rep Online. 2012 Apr 4;68(Pt 5):o1294–5. doi: 10.1107/S1600536812013517 (PMC3344442; doi:10.1107/S1600536812013517)
Supplement: Supplementary file 1 [file e-68-o1294-sup1.cif]

##############################################################################
#                                                                            #
# This CIF contains the data in a paper accepted for publication in          #
# Acta Crystallographica Section E. It conforms to the requirements of       #
# Notes for Authors for Acta Crystallographica Section E, and has been       #
# peer reviewed under the auspices of the IUCr Commission on Journals.       #
#                                                                            #
# Full details of the Crystallographic Information File format               #
# are given in the paper "The Crystallographic Information File (CIF):       #
# a New Standard Archive File for Crystallography" by S. R. Hall, F. H.      #
# Allen and I. D. Brown [Acta Cryst. (1991), A47, 655-685].                  #
#                                                                            #
# The current version of the core CIF dictionary is obtainable from          #
# ftp://ftp.iucr.org/pub/cif_core.dic.                                       #
#                                                                            #
# Software is freely available for graphical display of the structure(s)     #
# in this CIF. For information consult the CIF software page                 #
# http://www.iucr.org/resources/cif/software.                                #
#                                                                            #
# This file may be used for bona fide research purposes within the           #
# scientific community so long as proper attribution is given to the journal # 
# article from which it was obtained.                                        #
#                                                                            #
##############################################################################
data_I
_audit_creation_method     SHELXL-97
_chemical_name_systematic
;
6-Chloro-<i>N</i>^4^,<i>N</i>^4^-dimethylpyrimidine-2,4-diamine
;
_chemical_name_common     ?
_chemical_formula_moiety     'C6 H9 Cl N4'
_chemical_formula_sum     'C6 H9 Cl N4'
_chemical_formula_iupac     'C6 H9 Cl N4'
_chemical_formula_weight     172.62
_chemical_melting_point     ?
_symmetry_cell_setting     triclinic
_symmetry_space_group_name_H-M     'P -1'
_symmetry_space_group_name_Hall     '-P 1'
loop_
    _symmetry_equiv_pos_as_xyz
    'x, y, z'
    '-x, -y, -z'
_cell_length_a     7.9438(19)
_cell_length_b     14.225(3)
_cell_length_c     14.895(3)
_cell_angle_alpha     100.114(3)
_cell_angle_beta     94.421(4)
_cell_angle_gamma     100.524(4)
_cell_volume     1618.7(7)
_cell_formula_units_Z     8
_cell_measurement_reflns_used     2311
_cell_measurement_theta_min     2.618
_cell_measurement_theta_max     27.741
_cell_measurement_temperature     298(2)
_exptl_crystal_description     block
_exptl_crystal_colour     colourless
_exptl_crystal_size_max     0.21
_exptl_crystal_size_mid     0.18
_exptl_crystal_size_min     0.16
_exptl_crystal_density_diffrn     1.417
_exptl_crystal_density_meas     ?
_exptl_crystal_density_method     'not measured'
_exptl_crystal_F_000     720
_exptl_absorpt_coefficient_mu     0.411
_exptl_absorpt_correction_type     multi-scan
_exptl_absorpt_process_details     '(SADABS; Bruker, 1999)'
_exptl_absorpt_correction_T_min     0.919
_exptl_absorpt_correction_T_max     0.937
_exptl_special_details     ?
_diffrn_ambient_temperature     298(2)
_diffrn_radiation_type     MoK\a
_diffrn_radiation_wavelength     0.71073
_diffrn_radiation_source     'fine-focus sealed tube'
_diffrn_radiation_monochromator     graphite
_diffrn_measurement_device_type     'Bruker SMART CCD area-detector'
_diffrn_measurement_method     'phi and omega scans'
_diffrn_detector_area_resol_mean     ?
_diffrn_reflns_number     8239
_diffrn_reflns_av_R_equivalents     0.0289
_diffrn_reflns_av_sigmaI/netI     0.0693
_diffrn_reflns_theta_min     1.48
_diffrn_reflns_theta_max     25.00
_diffrn_reflns_theta_full     25.00
_diffrn_measured_fraction_theta_max     0.983
_diffrn_measured_fraction_theta_full     0.983
_diffrn_reflns_limit_h_min     -9
_diffrn_reflns_limit_h_max     8
_diffrn_reflns_limit_k_min     -16
_diffrn_reflns_limit_k_max     16
_diffrn_reflns_limit_l_min     -17
_diffrn_reflns_limit_l_max     15
_diffrn_standards_number     ?
_diffrn_standards_interval_count     ?
_diffrn_standards_interval_time     ?
_diffrn_standards_decay_%     ?
_refine_special_details
;
Refinement of <i>F</i>^2^ against ALL reflections. The weighted <i>R</i>-factor
<i>wR</i> and goodness of fit <i>S</i> are based on <i>F</i>^2^, conventional
<i>R</i>-factors <i>R</i> are based on <i>F</i>, with <i>F</i> set to zero for
negative <i>F</i>^2^. The threshold expression of <i>F</i>^2^ >
\s(<i>F</i>^2^) is used only for calculating <i>R</i>-factors(gt) <i>etc</i>.
and is not relevant to the choice of reflections for refinement.
<i>R</i>-factors based on <i>F</i>^2^ are statistically about twice as large
as those based on <i>F</i>, and <i>R</i>- factors based on ALL data will be
even larger.
;
_reflns_number_total     5619
_reflns_number_gt     3769
_reflns_threshold_expression     I>2\s(I)
_refine_ls_structure_factor_coef     Fsqd
_refine_ls_matrix_type     full
_refine_ls_R_factor_all     0.0914
_refine_ls_R_factor_gt     0.0584
_refine_ls_wR_factor_gt     0.1260
_refine_ls_wR_factor_ref     0.1358
_refine_ls_goodness_of_fit_ref     0.970
_refine_ls_restrained_S_all     0.970
_refine_ls_number_reflns     5619
_refine_ls_number_parameters     405
_refine_ls_number_restraints     0
_refine_ls_hydrogen_treatment     constr
_refine_ls_weighting_scheme     calc
_refine_ls_weighting_details
                      'w=1/[\s^2^(Fo^2^)+(0.0681P)^2^] where P=(Fo^2^+2Fc^2^)/3'
_atom_sites_solution_hydrogens     geom
_atom_sites_solution_primary     direct
_atom_sites_solution_secondary     difmap
_refine_ls_shift/su_max     0.001
_refine_ls_shift/su_mean     0.000
_refine_diff_density_max     0.269
_refine_diff_density_min     -0.317
_refine_ls_extinction_method     none
_refine_ls_extinction_coef     ?
loop_
    _atom_type_symbol
    _atom_type_description
    _atom_type_scat_dispersion_real
    _atom_type_scat_dispersion_imag
    _atom_type_scat_source
    'C' 'C' 0.0033 0.0016
                         'International Tables Vol C Tables 4.2.6.8 and 6.1.1.4'
    'H' 'H' 0.0000 0.0000
                         'International Tables Vol C Tables 4.2.6.8 and 6.1.1.4'
    'N' 'N' 0.0061 0.0033
                         'International Tables Vol C Tables 4.2.6.8 and 6.1.1.4'
    'Cl' 'Cl' 0.1484 0.1585
                         'International Tables Vol C Tables 4.2.6.8 and 6.1.1.4'
_computing_data_collection     'SMART (Bruker, 1999)'
_computing_cell_refinement     'SAINT (Bruker, 1999)'
_computing_data_reduction     'SAINT (Bruker, 1999)'
_computing_structure_solution     'SHELXS97 (Sheldrick, 2008)'
_computing_structure_refinement     'SHELXL97 (Sheldrick, 2008)'
_computing_molecular_graphics     'SHELXTL (Sheldrick, 2008)'
_computing_publication_material     'SHELXTL (Sheldrick, 2008)'
loop_
    _atom_site_type_symbol
    _atom_site_label
    _atom_site_fract_x
    _atom_site_fract_y
    _atom_site_fract_z
    _atom_site_U_iso_or_equiv
    _atom_site_adp_type
    _atom_site_calc_flag
    _atom_site_refinement_flags
    _atom_site_occupancy
    _atom_site_symmetry_multiplicity
    _atom_site_disorder_assembly
    _atom_site_disorder_group
    N N1 0.3407(3) 0.34115(18) 0.54662(16) 0.0383(6) Uani d . 1 1 . .
    N N2 0.4648(3) 0.47960(18) 0.66542(16) 0.0369(6) Uani d . 1 1 . .
    N N3 0.5150(4) 0.32771(19) 0.67110(18) 0.0534(8) Uani d . 1 1 . .
    N N4 0.1803(4) 0.3573(2) 0.41724(17) 0.0498(8) Uani d . 1 1 . .
    N N5 0.3131(3) 0.56029(17) 0.00737(15) 0.0377(6) Uani d . 1 1 . .
    N N6 0.2031(3) 0.57494(17) 0.15383(16) 0.0356(6) Uani d . 1 1 . .
    N N7 0.4281(4) 0.49791(19) 0.12364(16) 0.0469(8) Uani d . 1 1 . .
    N N8 -0.0361(4) 0.64285(19) 0.18002(18) 0.0451(7) Uani d . 1 1 . .
    N N9 0.4193(3) 0.08990(18) 0.62696(16) 0.0379(6) Uani d . 1 1 . .
    N N10 0.1931(3) -0.03793(18) 0.54295(16) 0.0390(7) Uani d . 1 1 . .
    N N11 0.1596(4) 0.12009(19) 0.5723(2) 0.0542(8) Uani d . 1 1 . .
    N N12 0.6743(4) 0.0572(2) 0.68555(18) 0.0478(7) Uani d . 1 1 . .
    N N13 0.3235(4) 0.9764(2) 0.83692(19) 0.0511(8) Uani d . 1 1 . .
    N N14 0.5994(4) 1.03959(18) 0.90517(17) 0.0405(7) Uani d . 1 1 . .
    N N15 0.8008(3) 0.93718(19) 0.93227(17) 0.0412(7) Uani d . 1 1 . .
    N N16 0.8765(4) 1.10315(19) 0.9711(2) 0.0567(8) Uani d . 1 1 . .
    C C1 0.2689(4) 0.3996(2) 0.4992(2) 0.0387(8) Uani d . 1 1 . .
    C C2 0.2883(4) 0.4998(2) 0.5353(2) 0.0405(8) Uani d . 1 1 . .
    H H2 0.2382 0.5412 0.5047 0.049 Uiso calc R 1 1 . .
    C C3 0.3852(4) 0.5320(2) 0.6179(2) 0.0370(8) Uani d . 1 1 . .
    C C4 0.4379(4) 0.3849(2) 0.6250(2) 0.0399(8) Uani d . 1 1 . .
    C C5 0.1705(5) 0.2558(3) 0.3791(2) 0.0619(11) Uani d . 1 1 . .
    H H5A 0.2531 0.2309 0.4139 0.093 Uiso calc R 1 1 . .
    H H5B 0.1951 0.2490 0.3164 0.093 Uiso calc R 1 1 . .
    H H5C 0.0568 0.2198 0.3815 0.093 Uiso calc R 1 1 . .
    C C6 0.1034(5) 0.4146(3) 0.3586(2) 0.0667(11) Uani d . 1 1 . .
    H H6A 0.0397 0.4559 0.3942 0.100 Uiso calc R 1 1 . .
    H H6B 0.0272 0.3715 0.3092 0.100 Uiso calc R 1 1 . .
    H H6C 0.1929 0.4541 0.3340 0.100 Uiso calc R 1 1 . .
    C C7 0.0773(4) 0.6171(2) 0.1222(2) 0.0362(8) Uani d . 1 1 . .
    C C8 -0.1760(5) 0.6879(3) 0.1505(3) 0.0643(11) Uani d . 1 1 . .
    H H8A -0.1297 0.7441 0.1262 0.096 Uiso calc R 1 1 . .
    H H8B -0.2361 0.7072 0.2020 0.096 Uiso calc R 1 1 . .
    H H8C -0.2544 0.6420 0.1039 0.096 Uiso calc R 1 1 . .
    C C9 -0.0343(5) 0.6179(3) 0.2706(2) 0.0570(10) Uani d . 1 1 . .
    H H9A -0.1284 0.5649 0.2705 0.086 Uiso calc R 1 1 . .
    H H9B -0.0458 0.6735 0.3150 0.086 Uiso calc R 1 1 . .
    H H9C 0.0725 0.5990 0.2861 0.086 Uiso calc R 1 1 . .
    C C10 0.0687(4) 0.6347(2) 0.0317(2) 0.0376(8) Uani d . 1 1 . .
    H H10 -0.0150 0.6648 0.0084 0.045 Uiso calc R 1 1 . .
    C C11 0.1901(4) 0.6050(2) -0.01859(19) 0.0363(8) Uani d . 1 1 . .
    C C12 0.3096(4) 0.5455(2) 0.09442(19) 0.0348(7) Uani d . 1 1 . .
    C C13 0.7969(5) -0.0067(3) 0.6925(2) 0.0623(11) Uani d . 1 1 . .
    H H13A 0.7474 -0.0597 0.7204 0.093 Uiso calc R 1 1 . .
    H H13B 0.9006 0.0295 0.7293 0.093 Uiso calc R 1 1 . .
    H H13C 0.8232 -0.0321 0.6322 0.093 Uiso calc R 1 1 . .
    C C14 0.7279(5) 0.1570(2) 0.7337(3) 0.0610(11) Uani d . 1 1 . .
    H H14A 0.7736 0.1970 0.6921 0.092 Uiso calc R 1 1 . .
    H H14B 0.8149 0.1607 0.7833 0.092 Uiso calc R 1 1 . .
    H H14C 0.6306 0.1797 0.7577 0.092 Uiso calc R 1 1 . .
    C C15 0.5186(4) 0.0239(2) 0.63617(19) 0.0375(8) Uani d . 1 1 . .
    C C16 0.4614(4) -0.0744(2) 0.5956(2) 0.0418(8) Uani d . 1 1 . .
    H H16 0.5303 -0.1203 0.5987 0.050 Uiso calc R 1 1 . .
    C C17 0.2997(4) -0.0987(2) 0.55161(19) 0.0367(8) Uani d . 1 1 . .
    C C18 0.2619(4) 0.0556(2) 0.5810(2) 0.0380(8) Uani d . 1 1 . .
    C C19 0.1863(5) 0.8969(3) 0.7904(3) 0.0694(12) Uani d . 1 1 . .
    H H19A 0.2290 0.8584 0.7410 0.104 Uiso calc R 1 1 . .
    H H19B 0.0928 0.9228 0.7663 0.104 Uiso calc R 1 1 . .
    H H19C 0.1462 0.8569 0.8330 0.104 Uiso calc R 1 1 . .
    C C20 0.2873(5) 1.0738(3) 0.8461(2) 0.0594(11) Uani d . 1 1 . .
    H H20A 0.3797 1.1194 0.8848 0.089 Uiso calc R 1 1 . .
    H H20B 0.1816 1.0755 0.8730 0.089 Uiso calc R 1 1 . .
    H H20C 0.2765 1.0909 0.7867 0.089 Uiso calc R 1 1 . .
    C C21 0.4788(4) 0.9608(2) 0.8677(2) 0.0394(8) Uani d . 1 1 . .
    C C22 0.5135(4) 0.8663(2) 0.8614(2) 0.0447(9) Uani d . 1 1 . .
    H H22 0.4315 0.8106 0.8359 0.054 Uiso calc R 1 1 . .
    C C23 0.6750(5) 0.8624(2) 0.8952(2) 0.0419(8) Uani d . 1 1 . .
    C C24 0.7528(4) 1.0241(2) 0.9355(2) 0.0396(8) Uani d . 1 1 . .
    Cl Cl1 0.41068(13) 0.65460(6) 0.66924(6) 0.0559(3) Uani d . 1 1 . .
    Cl Cl2 0.72990(15) 0.74846(7) 0.89197(7) 0.0725(3) Uani d . 1 1 . .
    Cl Cl3 0.21621(13) -0.21962(6) 0.49962(6) 0.0594(3) Uani d . 1 1 . .
    Cl Cl4 0.19291(13) 0.62621(7) -0.13080(5) 0.0581(3) Uani d . 1 1 . .
    H H7A 0.4312 0.4882 0.1794 0.070 Uiso d R 1 1 . .
    H H11B 0.2061 0.1818 0.5803 0.070 Uiso d R 1 1 . .
    H H16A 0.8516 1.1614 0.9822 0.070 Uiso d R 1 1 . .
    H H3A 0.4991 0.2653 0.6522 0.070 Uiso d R 1 1 . .
    H H7B 0.5017 0.4822 0.0852 0.070 Uiso d R 1 1 . .
    H H16B 0.9661 1.0935 1.0027 0.070 Uiso d R 1 1 . .
    H H3B 0.5805 0.3546 0.7235 0.070 Uiso d R 1 1 . .
    H H11A 0.0579 0.1009 0.5408 0.070 Uiso d R 1 1 . .
loop_
    _atom_site_aniso_label
    _atom_site_aniso_U_11
    _atom_site_aniso_U_22
    _atom_site_aniso_U_33
    _atom_site_aniso_U_12
    _atom_site_aniso_U_13
    _atom_site_aniso_U_23
    N1 0.0343(17) 0.0405(16) 0.0382(14) 0.0061(13) -0.0005(12) 0.0055(12)
    N2 0.0337(17) 0.0400(16) 0.0369(14) 0.0079(13) 0.0031(12) 0.0067(12)
    N3 0.066(2) 0.0450(17) 0.0496(17) 0.0224(16) -0.0095(15) 0.0045(13)
    N4 0.047(2) 0.060(2) 0.0405(16) 0.0082(15) -0.0063(14) 0.0101(14)
    N5 0.0362(17) 0.0406(16) 0.0368(15) 0.0086(13) 0.0070(12) 0.0070(11)
    N6 0.0336(17) 0.0365(15) 0.0388(14) 0.0103(13) 0.0078(12) 0.0078(11)
    N7 0.050(2) 0.0593(19) 0.0398(15) 0.0284(16) 0.0106(13) 0.0122(13)
    N8 0.0385(18) 0.0476(17) 0.0540(17) 0.0158(14) 0.0164(14) 0.0101(13)
    N9 0.0298(16) 0.0432(16) 0.0411(15) 0.0069(13) -0.0009(12) 0.0115(12)
    N10 0.0314(17) 0.0422(17) 0.0415(15) 0.0040(14) -0.0016(12) 0.0093(12)
    N11 0.0368(19) 0.0418(17) 0.081(2) 0.0086(14) -0.0111(16) 0.0110(14)
    N12 0.0370(18) 0.0517(19) 0.0523(17) 0.0066(15) -0.0087(14) 0.0122(14)
    N13 0.0315(18) 0.059(2) 0.0599(18) 0.0097(15) -0.0050(14) 0.0063(14)
    N14 0.0359(18) 0.0409(16) 0.0439(15) 0.0071(14) 0.0011(13) 0.0086(12)
    N15 0.0354(17) 0.0395(17) 0.0452(15) 0.0040(14) -0.0049(13) 0.0062(12)
    N16 0.048(2) 0.0376(17) 0.077(2) 0.0010(15) -0.0156(16) 0.0083(14)
    C1 0.0256(19) 0.049(2) 0.0412(18) 0.0038(16) 0.0070(15) 0.0107(15)
    C2 0.033(2) 0.050(2) 0.0437(19) 0.0134(16) 0.0066(15) 0.0154(15)
    C3 0.032(2) 0.0403(19) 0.0410(18) 0.0072(16) 0.0159(15) 0.0094(14)
    C4 0.033(2) 0.046(2) 0.0418(18) 0.0081(16) 0.0063(15) 0.0116(16)
    C5 0.061(3) 0.060(3) 0.050(2) -0.008(2) -0.0051(19) -0.0023(17)
    C6 0.054(3) 0.095(3) 0.051(2) 0.019(2) -0.0105(19) 0.017(2)
    C7 0.034(2) 0.0230(17) 0.0479(18) 0.0003(15) 0.0042(15) 0.0028(13)
    C8 0.047(3) 0.069(3) 0.086(3) 0.029(2) 0.020(2) 0.015(2)
    C9 0.057(3) 0.059(2) 0.058(2) 0.010(2) 0.0266(19) 0.0089(17)
    C10 0.035(2) 0.0297(18) 0.0488(19) 0.0062(15) 0.0008(16) 0.0107(14)
    C11 0.039(2) 0.0290(17) 0.0374(17) -0.0008(15) 0.0005(15) 0.0074(13)
    C12 0.033(2) 0.0321(18) 0.0383(17) 0.0067(15) 0.0053(15) 0.0040(13)
    C13 0.041(2) 0.076(3) 0.071(3) 0.018(2) -0.009(2) 0.017(2)
    C14 0.050(3) 0.053(2) 0.073(3) -0.0062(19) -0.019(2) 0.0236(19)
    C15 0.031(2) 0.047(2) 0.0357(17) 0.0060(16) 0.0044(15) 0.0143(14)
    C16 0.033(2) 0.048(2) 0.0485(19) 0.0157(17) 0.0056(16) 0.0128(16)
    C17 0.034(2) 0.0422(19) 0.0354(17) 0.0076(16) 0.0033(15) 0.0108(14)
    C18 0.030(2) 0.046(2) 0.0405(17) 0.0097(17) 0.0055(15) 0.0134(15)
    C19 0.038(2) 0.088(3) 0.076(3) 0.006(2) -0.010(2) 0.014(2)
    C20 0.052(3) 0.074(3) 0.061(2) 0.032(2) 0.0055(19) 0.0148(19)
    C21 0.035(2) 0.043(2) 0.0380(17) 0.0033(17) 0.0050(15) 0.0064(14)
    C22 0.039(2) 0.042(2) 0.0471(19) -0.0002(17) -0.0058(16) 0.0035(15)
    C23 0.046(2) 0.037(2) 0.0430(18) 0.0104(17) -0.0022(17) 0.0085(14)
    C24 0.038(2) 0.039(2) 0.0386(17) 0.0002(17) 0.0019(15) 0.0080(14)
    Cl1 0.0686(7) 0.0406(5) 0.0582(5) 0.0122(5) 0.0097(5) 0.0062(4)
    Cl2 0.0785(8) 0.0406(6) 0.0913(7) 0.0163(5) -0.0270(6) 0.0051(5)
    Cl3 0.0610(7) 0.0407(5) 0.0700(6) 0.0063(5) -0.0074(5) 0.0037(4)
    Cl4 0.0674(7) 0.0670(6) 0.0436(5) 0.0108(5) 0.0059(4) 0.0233(4)
_geom_special_details
;
All e.s.d.'s (except the e.s.d. in the dihedral angle between two l.s. planes)
are estimated using the full covariance matrix. The cell e.s.d.'s are taken
into account individually in the estimation of e.s.d.'s in distances, angles
and torsion angles; correlations between e.s.d.'s in cell parameters are only
used when they are defined by crystal symmetry. An approximate (isotropic)
treatment of cell e.s.d.'s is used for estimating e.s.d.'s involving l.s.
planes.
;
loop_
    _geom_bond_atom_site_label_1
    _geom_bond_atom_site_label_2
    _geom_bond_site_symmetry_2
    _geom_bond_distance
    _geom_bond_publ_flag
    N1 C4 . 1.333(4) ?
    N1 C1 . 1.353(4) ?
    N2 C3 . 1.321(4) ?
    N2 C4 . 1.347(4) ?
    N3 C4 . 1.350(4) ?
    N3 H3A . 0.8649 ?
    N3 H3B . 0.8870 ?
    N4 C1 . 1.343(4) ?
    N4 C5 . 1.441(4) ?
    N4 C6 . 1.467(4) ?
    N5 C11 . 1.329(4) ?
    N5 C12 . 1.351(3) ?
    N6 C12 . 1.338(4) ?
    N6 C7 . 1.351(4) ?
    N7 C12 . 1.344(4) ?
    N7 H7A . 0.8654 ?
    N7 H7B . 0.8789 ?
    N8 C7 . 1.348(4) ?
    N8 C9 . 1.453(4) ?
    N8 C8 . 1.456(4) ?
    N9 C18 . 1.341(4) ?
    N9 C15 . 1.350(4) ?
    N10 C17 . 1.330(4) ?
    N10 C18 . 1.346(4) ?
    N11 C18 . 1.348(4) ?
    N11 H11B . 0.8716 ?
    N11 H11A . 0.8741 ?
    N12 C15 . 1.349(4) ?
    N12 C14 . 1.444(4) ?
    N12 C13 . 1.458(4) ?
    N13 C21 . 1.353(4) ?
    N13 C20 . 1.450(4) ?
    N13 C19 . 1.452(5) ?
    N14 C24 . 1.337(4) ?
    N14 C21 . 1.338(4) ?
    N15 C23 . 1.325(4) ?
    N15 C24 . 1.353(4) ?
    N16 C24 . 1.348(4) ?
    N16 H16A . 0.8773 ?
    N16 H16B . 0.8682 ?
    C1 C2 . 1.409(4) ?
    C2 C3 . 1.357(4) ?
    C2 H2 . 0.9300 ?
    C3 Cl1 . 1.746(3) ?
    C5 H5A . 0.9600 ?
    C5 H5B . 0.9600 ?
    C5 H5C . 0.9600 ?
    C6 H6A . 0.9600 ?
    C6 H6B . 0.9600 ?
    C6 H6C . 0.9600 ?
    C7 C10 . 1.411(4) ?
    C8 H8A . 0.9600 ?
    C8 H8B . 0.9600 ?
    C8 H8C . 0.9600 ?
    C9 H9A . 0.9600 ?
    C9 H9B . 0.9600 ?
    C9 H9C . 0.9600 ?
    C10 C11 . 1.349(4) ?
    C10 H10 . 0.9300 ?
    C11 Cl4 . 1.751(3) ?
    C13 H13A . 0.9600 ?
    C13 H13B . 0.9600 ?
    C13 H13C . 0.9600 ?
    C14 H14A . 0.9600 ?
    C14 H14B . 0.9600 ?
    C14 H14C . 0.9600 ?
    C15 C16 . 1.399(4) ?
    C16 C17 . 1.352(4) ?
    C16 H16 . 0.9300 ?
    C17 Cl3 . 1.742(3) ?
    C19 H19A . 0.9600 ?
    C19 H19B . 0.9600 ?
    C19 H19C . 0.9600 ?
    C20 H20A . 0.9600 ?
    C20 H20B . 0.9600 ?
    C20 H20C . 0.9600 ?
    C21 C22 . 1.409(4) ?
    C22 C23 . 1.356(4) ?
    C22 H22 . 0.9300 ?
    C23 Cl2 . 1.747(3) ?
loop_
    _geom_angle_atom_site_label_1
    _geom_angle_atom_site_label_2
    _geom_angle_atom_site_label_3
    _geom_angle_site_symmetry_1
    _geom_angle_site_symmetry_3
    _geom_angle
    _geom_angle_publ_flag
    C4 N1 C1 . . 116.3(3) ?
    C3 N2 C4 . . 113.1(3) ?
    C4 N3 H3A . . 122.0 ?
    C4 N3 H3B . . 118.9 ?
    H3A N3 H3B . . 119.1 ?
    C1 N4 C5 . . 121.6(3) ?
    C1 N4 C6 . . 121.2(3) ?
    C5 N4 C6 . . 116.9(3) ?
    C11 N5 C12 . . 113.1(3) ?
    C12 N6 C7 . . 117.2(2) ?
    C12 N7 H7A . . 118.4 ?
    C12 N7 H7B . . 116.9 ?
    H7A N7 H7B . . 124.6 ?
    C7 N8 C9 . . 121.4(3) ?
    C7 N8 C8 . . 121.0(3) ?
    C9 N8 C8 . . 117.3(3) ?
    C18 N9 C15 . . 116.7(3) ?
    C17 N10 C18 . . 113.7(3) ?
    C18 N11 H11B . . 119.1 ?
    C18 N11 H11A . . 120.3 ?
    H11B N11 H11A . . 117.1 ?
    C15 N12 C14 . . 122.1(3) ?
    C15 N12 C13 . . 121.0(3) ?
    C14 N12 C13 . . 116.9(3) ?
    C21 N13 C20 . . 121.8(3) ?
    C21 N13 C19 . . 121.7(3) ?
    C20 N13 C19 . . 116.5(3) ?
    C24 N14 C21 . . 116.9(3) ?
    C23 N15 C24 . . 112.7(3) ?
    C24 N16 H16A . . 120.6 ?
    C24 N16 H16B . . 116.8 ?
    H16A N16 H16B . . 117.8 ?
    N4 C1 N1 . . 116.8(3) ?
    N4 C1 C2 . . 122.5(3) ?
    N1 C1 C2 . . 120.7(3) ?
    C3 C2 C1 . . 115.4(3) ?
    C3 C2 H2 . . 122.3 ?
    C1 C2 H2 . . 122.3 ?
    N2 C3 C2 . . 126.7(3) ?
    N2 C3 Cl1 . . 114.8(2) ?
    C2 C3 Cl1 . . 118.5(2) ?
    N1 C4 N2 . . 127.6(3) ?
    N1 C4 N3 . . 116.7(3) ?
    N2 C4 N3 . . 115.7(3) ?
    N4 C5 H5A . . 109.5 ?
    N4 C5 H5B . . 109.5 ?
    H5A C5 H5B . . 109.5 ?
    N4 C5 H5C . . 109.5 ?
    H5A C5 H5C . . 109.5 ?
    H5B C5 H5C . . 109.5 ?
    N4 C6 H6A . . 109.5 ?
    N4 C6 H6B . . 109.5 ?
    H6A C6 H6B . . 109.5 ?
    N4 C6 H6C . . 109.5 ?
    H6A C6 H6C . . 109.5 ?
    H6B C6 H6C . . 109.5 ?
    N8 C7 N6 . . 117.9(3) ?
    N8 C7 C10 . . 121.8(3) ?
    N6 C7 C10 . . 120.4(3) ?
    N8 C8 H8A . . 109.5 ?
    N8 C8 H8B . . 109.5 ?
    H8A C8 H8B . . 109.5 ?
    N8 C8 H8C . . 109.5 ?
    H8A C8 H8C . . 109.5 ?
    H8B C8 H8C . . 109.5 ?
    N8 C9 H9A . . 109.5 ?
    N8 C9 H9B . . 109.5 ?
    H9A C9 H9B . . 109.5 ?
    N8 C9 H9C . . 109.5 ?
    H9A C9 H9C . . 109.5 ?
    H9B C9 H9C . . 109.5 ?
    C11 C10 C7 . . 115.4(3) ?
    C11 C10 H10 . . 122.3 ?
    C7 C10 H10 . . 122.3 ?
    N5 C11 C10 . . 127.1(3) ?
    N5 C11 Cl4 . . 114.1(2) ?
    C10 C11 Cl4 . . 118.8(2) ?
    N6 C12 N7 . . 117.7(3) ?
    N6 C12 N5 . . 126.5(3) ?
    N7 C12 N5 . . 115.8(3) ?
    N12 C13 H13A . . 109.5 ?
    N12 C13 H13B . . 109.5 ?
    H13A C13 H13B . . 109.5 ?
    N12 C13 H13C . . 109.5 ?
    H13A C13 H13C . . 109.5 ?
    H13B C13 H13C . . 109.5 ?
    N12 C14 H14A . . 109.5 ?
    N12 C14 H14B . . 109.5 ?
    H14A C14 H14B . . 109.5 ?
    N12 C14 H14C . . 109.5 ?
    H14A C14 H14C . . 109.5 ?
    H14B C14 H14C . . 109.5 ?
    N12 C15 N9 . . 117.0(3) ?
    N12 C15 C16 . . 122.0(3) ?
    N9 C15 C16 . . 120.9(3) ?
    C17 C16 C15 . . 115.9(3) ?
    C17 C16 H16 . . 122.1 ?
    C15 C16 H16 . . 122.1 ?
    N10 C17 C16 . . 126.1(3) ?
    N10 C17 Cl3 . . 114.6(2) ?
    C16 C17 Cl3 . . 119.3(2) ?
    N9 C18 N10 . . 126.6(3) ?
    N9 C18 N11 . . 117.6(3) ?
    N10 C18 N11 . . 115.8(3) ?
    N13 C19 H19A . . 109.5 ?
    N13 C19 H19B . . 109.5 ?
    H19A C19 H19B . . 109.5 ?
    N13 C19 H19C . . 109.5 ?
    H19A C19 H19C . . 109.5 ?
    H19B C19 H19C . . 109.5 ?
    N13 C20 H20A . . 109.5 ?
    N13 C20 H20B . . 109.5 ?
    H20A C20 H20B . . 109.5 ?
    N13 C20 H20C . . 109.5 ?
    H20A C20 H20C . . 109.5 ?
    H20B C20 H20C . . 109.5 ?
    N14 C21 N13 . . 116.9(3) ?
    N14 C21 C22 . . 121.0(3) ?
    N13 C21 C22 . . 122.1(3) ?
    C23 C22 C21 . . 115.3(3) ?
    C23 C22 H22 . . 122.4 ?
    C21 C22 H22 . . 122.4 ?
    N15 C23 C22 . . 126.9(3) ?
    N15 C23 Cl2 . . 114.3(2) ?
    C22 C23 Cl2 . . 118.8(3) ?
    N14 C24 N16 . . 117.3(3) ?
    N14 C24 N15 . . 127.2(3) ?
    N16 C24 N15 . . 115.5(3) ?
loop_
    _geom_torsion_atom_site_label_1
    _geom_torsion_atom_site_label_2
    _geom_torsion_atom_site_label_3
    _geom_torsion_atom_site_label_4
    _geom_torsion_site_symmetry_1
    _geom_torsion_site_symmetry_2
    _geom_torsion_site_symmetry_3
    _geom_torsion_site_symmetry_4
    _geom_torsion
    _geom_torsion_publ_flag
    C5 N4 C1 N1 . . . . -3.6(5) ?
    C6 N4 C1 N1 . . . . -177.5(3) ?
    C5 N4 C1 C2 . . . . 176.3(3) ?
    C6 N4 C1 C2 . . . . 2.4(5) ?
    C4 N1 C1 N4 . . . . 175.7(3) ?
    C4 N1 C1 C2 . . . . -4.2(4) ?
    N4 C1 C2 C3 . . . . -178.4(3) ?
    N1 C1 C2 C3 . . . . 1.4(5) ?
    C4 N2 C3 C2 . . . . -1.8(5) ?
    C4 N2 C3 Cl1 . . . . 178.1(2) ?
    C1 C2 C3 N2 . . . . 1.8(5) ?
    C1 C2 C3 Cl1 . . . . -178.2(2) ?
    C1 N1 C4 N2 . . . . 4.4(5) ?
    C1 N1 C4 N3 . . . . -177.7(3) ?
    C3 N2 C4 N1 . . . . -1.5(5) ?
    C3 N2 C4 N3 . . . . -179.4(3) ?
    C9 N8 C7 N6 . . . . -5.8(5) ?
    C8 N8 C7 N6 . . . . -179.5(3) ?
    C9 N8 C7 C10 . . . . 175.3(3) ?
    C8 N8 C7 C10 . . . . 1.6(5) ?
    C12 N6 C7 N8 . . . . 176.8(3) ?
    C12 N6 C7 C10 . . . . -4.3(4) ?
    N8 C7 C10 C11 . . . . -179.9(3) ?
    N6 C7 C10 C11 . . . . 1.2(4) ?
    C12 N5 C11 C10 . . . . -0.3(5) ?
    C12 N5 C11 Cl4 . . . . 179.4(2) ?
    C7 C10 C11 N5 . . . . 1.2(5) ?
    C7 C10 C11 Cl4 . . . . -178.6(2) ?
    C7 N6 C12 N7 . . . . -175.9(3) ?
    C7 N6 C12 N5 . . . . 5.5(5) ?
    C11 N5 C12 N6 . . . . -3.2(5) ?
    C11 N5 C12 N7 . . . . 178.2(3) ?
    C14 N12 C15 N9 . . . . 5.5(5) ?
    C13 N12 C15 N9 . . . . -174.5(3) ?
    C14 N12 C15 C16 . . . . -174.8(3) ?
    C13 N12 C15 C16 . . . . 5.3(5) ?
    C18 N9 C15 N12 . . . . -177.3(3) ?
    C18 N9 C15 C16 . . . . 2.9(4) ?
    N12 C15 C16 C17 . . . . 177.1(3) ?
    N9 C15 C16 C17 . . . . -3.2(5) ?
    C18 N10 C17 C16 . . . . 1.8(5) ?
    C18 N10 C17 Cl3 . . . . -178.0(2) ?
    C15 C16 C17 N10 . . . . 0.8(5) ?
    C15 C16 C17 Cl3 . . . . -179.5(2) ?
    C15 N9 C18 N10 . . . . -0.2(5) ?
    C15 N9 C18 N11 . . . . 179.0(3) ?
    C17 N10 C18 N9 . . . . -2.1(5) ?
    C17 N10 C18 N11 . . . . 178.7(3) ?
    C24 N14 C21 N13 . . . . -180.0(3) ?
    C24 N14 C21 C22 . . . . 0.4(4) ?
    C20 N13 C21 N14 . . . . -1.5(5) ?
    C19 N13 C21 N14 . . . . 176.5(3) ?
    C20 N13 C21 C22 . . . . 178.1(3) ?
    C19 N13 C21 C22 . . . . -3.9(5) ?
    N14 C21 C22 C23 . . . . -0.3(4) ?
    N13 C21 C22 C23 . . . . -179.9(3) ?
    C24 N15 C23 C22 . . . . 1.0(5) ?
    C24 N15 C23 Cl2 . . . . -178.6(2) ?
    C21 C22 C23 N15 . . . . -0.4(5) ?
    C21 C22 C23 Cl2 . . . . 179.2(2) ?
    C21 N14 C24 N16 . . . . 178.2(3) ?
    C21 N14 C24 N15 . . . . 0.3(5) ?
    C23 N15 C24 N14 . . . . -1.0(5) ?
    C23 N15 C24 N16 . . . . -178.8(3) ?
loop_
    _geom_hbond_atom_site_label_D
    _geom_hbond_atom_site_label_H
    _geom_hbond_atom_site_label_A
    _geom_hbond_site_symmetry_A
    _geom_hbond_distance_DH
    _geom_hbond_distance_HA
    _geom_hbond_distance_DA
    _geom_hbond_angle_DHA
    N11 H11B N1 . 0.87 2.48 3.310(4) 160.6
    N3 H3A N9 . 0.86 2.41 3.264(4) 167.8
    N16 H16B N15 2_777 0.87 2.17 3.038(4) 173.7
    N11 H11A N10 2_556 0.87 2.21 3.086(4) 174.3
    N7 H7B N5 2_665 0.88 2.19 3.064(3) 178.1
    N3 H3B N6 2_666 0.89 2.35 3.230(4) 169.4
    N7 H7A N2 2_666 0.87 2.33 3.136(3) 155.1
data_global
_journal_date_recd_electronic     2012-03-19
_journal_date_accepted     2012-03-28
_journal_name_full     'Acta Crystallographica, Section E'
_journal_year     2012
_journal_volume     68
_journal_issue      5
_journal_page_first     o1294
_journal_page_last     o1295
_journal_paper_category     QO
_journal_paper_doi     10.1107/S1600536812013517
_journal_coeditor_code     ZQ2159
_publ_contact_author_name     'Dian-Shun Guo'
_publ_contact_author_address
;
Department of Chemistry, Shandong Normal University, Jinan 250014
People's Republic of China
;
_publ_contact_author_email     chdsguo@sdnu.edu.cn
_publ_contact_author_fax     ?
_publ_contact_author_phone     ?
_publ_section_title
;
6-Chloro-<i>N</i>^4^,<i>N</i>^4^-dimethylpyrimidine-2,4-diamine
;
loop_
    _publ_author_name
    _publ_author_footnote
    _publ_author_address
    'Pang, Yuan-Yuan' .
;
Department of Chemistry, Shandong Normal University, Jinan 250014,
People's Republic of China
;
    'Yu, Kai' .
;
Department of Chemistry, Shandong Normal University, Jinan 250014,
People's Republic of China
;
    'Sun, Bin' .
;
Department of Chemistry, Shandong Normal University, Jinan 250014,
People's Republic of China
;
    'Guo, Dian-Shun' .
;
Department of Chemistry, Shandong Normal University, Jinan 250014,
People's Republic of China
;
