# Supplementary material for: 6-Chloro-N 4,N 4-dimethyl­pyrimidine-2,4-diamine
Source: Acta Crystallogr Sect E Struct Rep Online. 2012 Apr 4;68(Pt 5):o1294–5. doi: 10.1107/S1600536812013517 (PMC3344442; doi:10.1107/S1600536812013517)
Supplement: Supplementary file 2 [file e-68-o1294-Isup2.hkl]

# 
# h,k,l, Fc-squared, Fo-squared, sigma(Fo-squared) and status flag 
# 
data_I
_shelx_title ' 110928bm in P-1' 
_shelx_refln_list_code          4 
_shelx_F_calc_maximum      205.83 
_exptl_crystal_F_000       720.00 
_reflns_d_resolution_high  0.8409 
 
loop_ 
 _symmetry_equiv_pos_as_xyz 
 'x, y, z' 
 '-x, -y, -z' 
 
_cell_length_a     7.9438 
_cell_length_b    14.2247 
_cell_length_c    14.8952 
_cell_angle_alpha 100.114 
_cell_angle_beta   94.421 
_cell_angle_gamma 100.524 
 
_shelx_F_squared_multiplier     1.000 
 
loop_ 
 _refln_index_h 
 _refln_index_k 
 _refln_index_l 
 _refln_F_squared_calc 
 _refln_F_squared_meas 
 _refln_F_squared_sigma 
 _refln_observed_status 
   1   0   0     3454.03     3492.77     74.88 o 
   2   0   0    12635.17    12873.22    260.88 o 
   3   0   0     3396.53     3717.07     90.21 o 
   4   0   0     1483.81     1425.25     49.11 o 
   5   0   0      339.70      292.57     26.12 o 
   6   0   0       32.56       28.21     16.02 o 
   7   0   0        4.31        0.00     15.33 o 
   8   0   0      456.28      432.94     46.67 o 
  -8   1   0      315.19      375.47     42.84 o 
  -7   1   0        0.18        0.35     14.98 o 
  -6   1   0       25.25       24.03     13.58 o 
  -5   1   0      186.39      199.23     23.68 o 
  -4   1   0     1769.80     1732.80     53.64 o 
  -3   1   0      795.59      840.80     31.00 o 
  -2   1   0     2075.90     2217.29     54.34 o 
  -1   1   0     1539.49     1522.08     35.18 o 
   0   1   0        0.84        0.00      0.62 o 
   1   1   0      210.92      200.62     12.19 o 
   2   1   0     1719.94     1716.43     48.41 o 
   3   1   0       73.80      114.59     13.93 o 
   4   1   0      264.56      263.66     26.47 o 
   5   1   0       63.85       51.55     14.98 o 
   6   1   0      534.91      508.17     42.84 o 
   7   1   0       18.90        0.70     20.90 o 
   8   1   0        6.48        4.88     26.47 o 
   9   1   0       49.40       77.32     15.67 o 
  -8   2   0       32.43       24.03     21.94 o 
  -7   2   0        0.90        0.00     15.33 o 
  -6   2   0      317.74      313.82     31.35 o 
  -5   2   0      213.70      178.68     18.81 o 
  -4   2   0      868.44      818.86     34.83 o 
  -2   2   0        0.81        0.00      3.13 o 
  -1   2   0     2844.67     2743.92     61.30 o 
   0   2   0     9654.67     8556.44    108.14 o 
   1   2   0     4391.45     4437.01     98.22 o 
   2   2   0      656.48      630.08     29.95 o 
   3   2   0        4.34        7.31      9.06 o 
   4   2   0      313.22      303.02     28.91 o 
   5   2   0       67.83       62.00     19.16 o 
   6   2   0       14.89       18.81     18.81 o 
   7   2   0       17.50        0.00     20.20 o 
   8   2   0       49.89       18.81     28.21 o 
  -8   3   0       18.73       12.89     21.59 o 
  -7   3   0      435.25      402.98     39.01 o 
  -6   3   0       53.26       47.37     14.98 o 
  -5   3   0     1378.56     1570.84     57.47 o 
  -3   3   0       13.40       18.11      5.57 o 
  -2   3   0      303.10      281.43     14.98 o 
  -1   3   0     2629.64     2561.66     45.71 o 
   0   3   0     8359.19     7825.41     97.47 o 
   1   3   0     5573.15     5783.89    127.13 o 
   2   3   0      153.04      139.32     16.02 o 
   3   3   0      314.43      276.20     27.86 o 
   4   3   0       30.17       27.17     14.28 o 
   5   3   0       61.54       56.77     20.90 o 
   6   3   0        2.25        0.00     18.46 o 
   7   3   0        0.22        0.00     21.59 o 
   8   3   0       51.66       40.80     14.28 o 
  -8   4   0      202.89      237.54     36.22 o 
  -7   4   0        0.67        0.00     13.58 o 
  -6   4   0      115.40      135.84     20.55 o 
  -5   4   0      306.27      376.51     28.91 o 
  -4   4   0      995.41     1014.60     39.01 o 
  -3   4   0     2193.70     2265.00     61.30 o 
  -2   4   0      160.19      173.08      9.23 o 
  -1   4   0       34.73       34.23      6.79 o 
   0   4   0     3161.62     3307.87     43.82 o 
   1   4   0     6994.95     6957.85     98.91 o 
   2   4   0     3130.41     3228.06     86.03 o 
   3   4   0     2768.97     3125.66     90.91 o 
   4   4   0      541.47      525.59     41.45 o 
   5   4   0       17.13       26.47     19.50 o 
   6   4   0      354.93      408.91     44.58 o 
   7   4   0        3.21        7.41     14.11 o 
   8   4   0       46.51       40.80     22.47 o 
  -8   5   0       83.70      119.82     28.56 o 
  -7   5   0     1980.13     2235.05     84.64 o 
  -6   5   0      186.85      187.73     24.03 o 
  -5   5   0     1691.24     1776.69     60.26 o 
  -4   5   0       14.40       12.19      6.27 o 
  -3   5   0      189.51      177.29     14.98 o 
  -2   5   0      153.72      154.04      9.48 o 
  -1   5   0     2715.02     2596.48     50.68 o 
   0   5   0      111.79      100.78      5.47 o 
   1   5   0     2116.13     2402.40     40.57 o 
   2   5   0     2190.55     2424.50     44.86 o 
   3   5   0       32.26       13.93     13.58 o 
   4   5   0      682.86      726.21     48.41 o 
   5   5   0        1.04        5.15      5.99 o 
   6   5   0        0.50        4.61      6.70 o 
   7   5   0        0.29        2.44     16.89 o 
   8   5   0      110.10       94.86     16.03 o 
  -8   6   0      172.35      265.41     37.96 o 
  -7   6   0      154.20      245.55     31.00 o 
  -6   6   0       13.99       21.25     11.15 o 
  -5   6   0       77.29       72.10     13.24 o 
  -4   6   0      635.87      632.52     31.00 o 
  -3   6   0       32.19       40.00      6.25 o 
  -2   6   0     2131.56     2415.87     50.38 o 
  -1   6   0     6420.39     6604.15    122.95 o 
   0   6   0      168.23      165.94      6.35 o 
   1   6   0        0.12        0.00      4.88 o 
   2   6   0     2707.95     2465.77     46.11 o 
   3   6   0      160.79      175.41     12.66 o 
   4   6   0     1291.12     1271.16     49.11 o 
   5   6   0       44.22       55.76     11.36 o 
   6   6   0      128.32      152.68     17.56 o 
   7   6   0        7.59       11.28     21.59 o 
  -8   7   0        1.72       32.39     19.16 o 
  -7   7   0       20.79       67.92     17.76 o 
  -6   7   0      903.75      944.94     46.32 o 
  -5   7   0     1536.48     1455.55     54.68 o 
  -4   7   0      163.49      149.05     11.81 o 
  -3   7   0        2.02        0.63      3.81 o 
  -2   7   0     1881.41     1992.24     45.36 o 
  -1   7   0      383.75      515.05     32.39 o 
   0   7   0     5046.63     5410.28     71.01 o 
   1   7   0     1284.98     1374.25     28.92 o 
   2   7   0     2206.53     2142.19     42.63 o 
   3   7   0      109.63      123.03     11.55 o 
   4   7   0        6.97        5.30      7.70 o 
   5   7   0      115.66      109.93     34.31 o 
   6   7   0        0.01        7.89      7.92 o 
   7   7   0        3.44       18.37      9.58 o 
  -8   8   0        2.59       40.05     14.98 o 
  -7   8   0       64.43       62.35     16.37 o 
  -6   8   0       52.23       56.08     14.28 o 
  -5   8   0       70.31       49.28      8.77 o 
  -4   8   0       10.81        6.29      5.01 o 
  -3   8   0       96.63       86.15      9.84 o 
  -2   8   0       28.49       15.04      6.62 o 
  -1   8   0      617.85      584.38     24.90 o 
   0   8   0     1986.80     2032.26     40.41 o 
   1   8   0       28.63       30.99      5.96 o 
   2   8   0        2.27        0.00      4.82 o 
   3   8   0      123.96      131.24     12.10 o 
   4   8   0       50.15       40.56     10.38 o 
   5   8   0        0.28        0.87      9.58 o 
   6   8   0        4.42        7.80      8.05 o 
   7   8   0       53.93       59.93     14.36 o 
  -8   9   0        0.95       67.57     14.98 o 
  -7   9   0       23.44       22.29     12.89 o 
  -6   9   0        0.10        0.00      7.31 o 
  -5   9   0       72.55       61.63     10.02 o 
  -4   9   0        0.12        0.00      4.17 o 
  -3   9   0      317.65      288.39     17.12 o 
  -2   9   0       20.17       26.20      7.59 o 
  -1   9   0       43.08       38.00      8.49 o 
   0   9   0       40.68       31.95      8.97 o 
   1   9   0       18.41       10.80     11.15 o 
   2   9   0      112.36       86.73     19.50 o 
   3   9   0      147.72      142.80     26.47 o 
   4   9   0      139.17      168.58     30.65 o 
   5   9   0       23.30       60.95     28.91 o 
   6   9   0       81.04      126.09     37.96 o 
  -8  10   0        3.68        0.00     10.10 o 
  -7  10   0        2.55        0.00      9.06 o 
  -6  10   0        2.09        0.00      7.66 o 
  -5  10   0      209.09      215.39     16.73 o 
  -4  10   0       83.80       64.61     10.97 o 
  -3  10   0       91.04      108.14     12.68 o 
  -2  10   0      378.91      380.77     20.93 o 
  -1  10   0        5.68        4.75      6.69 o 
   0  10   0      790.78      725.05     35.35 o 
   1  10   0      740.14      671.53     41.80 o 
   2  10   0        0.57        7.66     15.33 o 
   3  10   0      399.63      378.60     39.71 o 
   4  10   0      160.59      188.78     33.44 o 
   5  10   0      116.18      170.32     35.88 o 
   6  10   0        0.68       20.55     27.86 o 
  -7  11   0       56.53       39.36     14.28 o 
  -6  11   0       76.20       65.13     15.67 o 
  -5  11   0        3.19        3.54      6.60 o 
  -4  11   0      419.66      370.39     21.90 o 
  -3  11   0     1365.52     1373.42     43.49 o 
  -2  11   0       79.35       71.00     12.17 o 
  -1  11   0      227.49      206.84     18.10 o 
   0  11   0       29.23       36.10     10.45 o 
   1  11   0      958.91      824.08     48.41 o 
   2  11   0      450.22      399.85     37.96 o 
   3  11   0       55.10       70.01     24.03 o 
   4  11   0       40.24       61.65     26.47 o 
   5  11   0        3.06       43.54     28.56 o 
  -7  12   0      123.30      118.07     20.55 o 
  -6  12   0        0.73        7.66      9.40 o 
  -5  12   0      116.71      140.02     21.94 o 
  -4  12   0        8.32        9.87      7.84 o 
  -3  12   0       15.11        9.99      9.02 o 
  -2  12   0      101.58       82.17     13.65 o 
  -1  12   0      505.42      512.40     27.78 o 
   0  12   0       11.79       12.89     12.54 o 
   1  12   0        9.97        0.00     13.58 o 
   2  12   0      102.50      109.02     25.43 o 
   3  12   0      117.17      175.89     32.74 o 
   4  12   0        2.52       25.77     22.99 o 
   5  12   0        0.05       34.83     25.08 o 
  -7  13   0       42.82       50.16     15.67 o 
  -6  13   0        1.68        0.70      8.36 o 
  -5  13   0       22.39       30.65     13.93 o 
  -4  13   0       53.84       76.49     17.07 o 
  -3  13   0       92.77      123.52     16.48 o 
  -2  13   0       63.23       59.36     18.46 o 
  -1  13   0      456.15      454.18     35.18 o 
   0  13   0       24.30       37.62     17.07 o 
   1  13   0        3.09        7.31     14.63 o 
   2  13   0       16.46       49.11     21.59 o 
   3  13   0       14.78       14.28     20.20 o 
   4  13   0       21.55       98.92     32.04 o 
  -6  14   0       10.01       23.34     10.80 o 
  -5  14   0       59.01       76.97     19.16 o 
  -4  14   0       61.92       89.86     22.99 o 
  -3  14   0      183.00      200.43     21.05 o 
  -2  14   0       72.31       65.31     14.97 o 
  -1  14   0      198.25      194.40     41.10 o 
   0  14   0        5.73       27.17     16.72 o 
   1  14   0      234.95      252.52     34.83 o 
   2  14   0       62.69      126.09     31.70 o 
   3  14   0       84.15      232.32     39.36 o 
  -5  15   0      107.88      139.32     24.73 o 
  -4  15   0       57.86       78.37     22.29 o 
  -3  15   0      117.35      169.62     29.26 o 
  -2  15   0       17.56       41.50     28.04 o 
  -1  15   0      330.87      348.97     52.77 o 
   0  15   0       10.17       47.72     19.85 o 
   1  15   0        5.12       64.44     21.59 o 
   2  15   0        0.47       44.58     21.94 o 
  -4  16   0       22.24       58.17     18.81 o 
  -3  16   0        0.02       50.16     16.37 o 
  -2  16   0       42.87      101.02     58.17 o 
  -1  16   0      113.09      235.80     27.86 o 
   0  16   0        5.75       47.02     18.81 o 
  -1 -16   1       20.46       87.08     25.08 o 
   0 -16   1      283.70      436.42     38.31 o 
   1 -16   1       60.10      100.35     45.45 o 
   2 -16   1        1.21       14.37     30.65 o 
   3 -16   1        0.92       21.65     23.34 o 
   4 -16   1        6.71       41.80     17.42 o 
  -2 -15   1        1.24       51.90     25.43 o 
  -1 -15   1       29.19      103.45     26.47 o 
   0 -15   1       15.08       62.69     21.25 o 
   1 -15   1        8.93       21.92     17.76 o 
   2 -15   1        2.43        6.98     13.24 o 
   3 -15   1      131.16      140.71     19.70 o 
   4 -15   1      166.67      240.68     32.74 o 
   5 -15   1       20.17       49.81     16.02 o 
  -3 -14   1       16.74       52.59     24.73 o 
  -2 -14   1        5.93       52.94     26.12 o 
  -1 -14   1       27.67       38.66     20.20 o 
   0 -14   1      231.24      280.38     34.48 o 
   1 -14   1        2.08        5.63      9.61 o 
   2 -14   1        7.78       22.03     12.19 o 
   3 -14   1       36.24       62.29     21.77 o 
   4 -14   1        9.11       19.84     10.56 o 
   5 -14   1        5.29       21.59     11.49 o 
   6 -14   1       40.49       59.91     16.72 o 
  -4 -13   1       71.80      150.12     36.22 o 
  -3 -13   1      111.09      198.18     36.92 o 
  -2 -13   1      130.93      144.55     30.30 o 
  -1 -13   1      137.81      109.71     25.08 o 
   0 -13   1       19.21       26.37     11.70 o 
   1 -13   1       96.16      122.65     31.35 o 
   2 -13   1      214.19      208.68     20.67 o 
   3 -13   1       99.57       98.88     15.51 o 
   4 -13   1       11.07        8.60      8.49 o 
   5 -13   1        4.48        7.00      7.19 o 
   6 -13   1        8.12       15.67     10.45 o 
  -5 -12   1        5.00       65.13     33.44 o 
  -4 -12   1        5.98       24.03     25.43 o 
  -3 -12   1      263.51      320.79     41.80 o 
  -2 -12   1        1.97       10.80     17.76 o 
  -1 -12   1      526.66      455.58     37.96 o 
   0 -12   1       23.20       15.05     10.22 o 
   1 -12   1      565.46      521.59     28.45 o 
   2 -12   1     1146.59     1080.71     45.98 o 
   3 -12   1      172.29      172.93     23.34 o 
   4 -12   1      229.48      226.38     18.96 o 
   5 -12   1      118.33       79.03     12.94 o 
   6 -12   1      152.06      162.31     22.64 o 
   7 -12   1        0.71       10.80     10.45 o 
  -5 -11   1        0.47       27.86     26.82 o 
  -4 -11   1       50.18       88.12     30.30 o 
  -3 -11   1        0.04       25.43     19.85 o 
  -2 -11   1      255.87      268.19     33.44 o 
  -1 -11   1      616.23      521.41     41.45 o 
   0 -11   1        4.72       10.22      8.95 o 
   1 -11   1      288.17      310.91     36.75 o 
   2 -11   1     1484.09     1451.53     45.12 o 
   3 -11   1       77.02       68.61     11.70 o 
   4 -11   1      116.61      106.49     13.55 o 
   5 -11   1      205.95      191.26     16.30 o 
   6 -11   1      355.06      355.77     23.51 o 
   7 -11   1       64.69       72.79     17.42 o 
  -6 -10   1        0.59       16.37     28.56 o 
  -5 -10   1        9.39       21.59     27.86 o 
  -4 -10   1       57.06       51.90     25.77 o 
  -3 -10   1      282.56      307.55     37.96 o 
  -2 -10   1       49.13       54.68     19.50 o 
  -1 -10   1      332.96      317.65     31.00 o 
   0 -10   1      113.83      112.38     13.79 o 
   1 -10   1      461.16      440.97     23.00 o 
   2 -10   1     1311.78     1401.09     41.90 o 
   3 -10   1      276.88      262.74     17.70 o 
   4 -10   1      608.07      588.73     25.94 o 
   5 -10   1       68.09       69.94     10.95 o 
   6 -10   1        1.10        0.00      5.54 o 
   7 -10   1       83.46       95.09     18.81 o 
  -6  -9   1        6.03        2.44     29.26 o 
  -5  -9   1       61.49       89.17     32.04 o 
  -4  -9   1       43.56       59.91     25.77 o 
  -3  -9   1        0.05        0.00     16.72 o 
  -2  -9   1       45.97       16.37     15.67 o 
  -1  -9   1      194.11      183.55     21.94 o 
   0  -9   1        5.97        7.47      7.02 o 
   1  -9   1       43.60       64.68      9.95 o 
   2  -9   1     2026.89     2091.58     51.48 o 
   3  -9   1      735.22      828.39     29.46 o 
   4  -9   1      112.76      118.03     12.04 o 
   5  -9   1      193.95      179.58     14.72 o 
   6  -9   1       11.00        8.30      6.14 o 
   7  -9   1       12.07       13.11      7.36 o 
  -7  -8   1      292.76      259.29     22.12 o 
  -6  -8   1        5.48       23.42      9.25 o 
  -5  -8   1        5.27       10.20      7.07 o 
  -4  -8   1       10.77        2.87      6.94 o 
  -3  -8   1       83.98       78.03     10.08 o 
  -2  -8   1        6.25        3.64      5.09 o 
  -1  -8   1      760.83      764.66     22.44 o 
   0  -8   1       36.47       33.44      8.53 o 
   1  -8   1      145.57      157.00     13.17 o 
   2  -8   1      371.89      433.78     10.58 o 
   3  -8   1      308.10      323.32     16.91 o 
   4  -8   1      513.22      510.00     21.82 o 
   5  -8   1     2126.84     1908.33     49.29 o 
   6  -8   1        9.25       12.54      9.06 o 
   7  -8   1       79.44       62.00     15.67 o 
  -7  -7   1        0.22        3.13     34.48 o 
  -6  -7   1      142.90      140.19     40.58 o 
  -5  -7   1      526.79      538.13     53.64 o 
  -4  -7   1       45.44       32.27      8.70 o 
  -3  -7   1        0.02        1.88      4.70 o 
  -2  -7   1     1355.88     1435.98     32.41 o 
  -1  -7   1        6.72       16.82      3.86 o 
   0  -7   1      262.82      259.64     16.13 o 
   1  -7   1     3166.13     3384.44     67.64 o 
   2  -7   1     2352.19     2527.20     53.98 o 
   3  -7   1     1932.76     2104.54     48.23 o 
   4  -7   1      944.76      932.41     29.31 o 
   5  -7   1      184.00      171.71     18.46 o 
   6  -7   1       24.62       14.28      9.75 o 
   7  -7   1        8.48       46.67     14.98 o 
   9  -7   1       14.74       28.21      9.06 o 
  -8  -6   1        0.02        0.00     32.74 o 
  -7  -6   1        0.36       14.63     20.72 o 
  -6  -6   1       11.68       25.08     30.30 o 
  -5  -6   1      286.99      333.32     43.89 o 
  -4  -6   1       19.13        4.88     17.42 o 
  -3  -6   1      405.33      369.90     36.57 o 
  -2  -6   1      127.95      135.14     18.81 o 
  -1  -6   1      168.76      144.61      9.10 o 
   0  -6   1      157.62      166.96     13.04 o 
   1  -6   1      289.21      282.81     14.12 o 
   2  -6   1      115.13      115.07      9.46 o 
   3  -6   1     1618.48     1807.74     41.65 o 
   4  -6   1       20.99       12.19      6.62 o 
   5  -6   1       34.63       45.28     10.80 o 
   7  -6   1       15.61       12.54     12.19 o 
   9  -6   1       12.26       18.11      8.36 o 
  -8  -5   1        5.98       28.22      8.43 o 
  -7  -5   1       33.66       36.92     31.70 o 
  -6  -5   1       63.39       84.64     29.95 o 
  -5  -5   1       69.64       86.38     28.56 o 
  -4  -5   1      140.51      141.76     25.08 o 
  -3  -5   1     1389.96     1378.23     57.82 o 
  -2  -5   1      450.42      506.08     33.79 o 
  -1  -5   1       50.19       46.59      8.53 o 
   0  -5   1       60.77       77.96      8.36 o 
   1  -5   1      766.30      764.71     13.18 o 
   2  -5   1     1657.82     1712.88     37.39 o 
   3  -5   1        9.57        2.44      4.53 o 
   4  -5   1        0.79        2.79      4.88 o 
   5  -5   1      439.18      430.85     26.47 o 
   6  -5   1      320.71      368.85     31.00 o 
   7  -5   1       77.29       96.48     20.90 o 
   9  -5   1       35.84       61.65     13.93 o 
  -8  -4   1       41.38        8.71     35.18 o 
  -7  -4   1       67.81       92.30     34.48 o 
  -6  -4   1       49.14       52.59     26.12 o 
  -5  -4   1       34.83       59.21     21.94 o 
  -4  -4   1      676.20      635.65     43.89 o 
  -3  -4   1      486.57      539.52     39.36 o 
  -2  -4   1       10.13       26.47     10.80 o 
  -1  -4   1      240.77      238.11     14.28 o 
   0  -4   1      207.90      199.91     20.38 o 
   1  -4   1     9568.67     9091.10    109.52 o 
   2  -4   1        1.33        0.00      3.13 o 
   3  -4   1      287.41      221.52     14.98 o 
   4  -4   1      777.44      847.07     33.79 o 
   5  -4   1      134.43      160.57     19.85 o 
   6  -4   1     1083.15     1259.81     53.29 o 
   7  -4   1     1124.17     1094.01     53.64 o 
   9  -4   1        0.13       17.42      8.36 o 
  -8  -3   1       19.14        5.92     31.35 o 
  -7  -3   1      395.38      358.75     42.84 o 
  -6  -3   1        4.16       10.80     21.59 o 
  -5  -3   1      575.81      501.21     45.98 o 
  -4  -3   1       21.67       37.96     15.67 o 
  -3  -3   1     3034.90     3303.64     91.95 o 
  -2  -3   1      884.16      832.44     36.92 o 
  -1  -3   1    10983.65    10468.20    259.83 o 
   0  -3   1      504.83      533.25     27.34 o 
   1  -3   1      345.84      320.38      9.46 o 
   2  -3   1     4851.13     4779.04    104.14 o 
   3  -3   1      215.48      296.40     16.72 o 
   4  -3   1      144.02      176.59     17.07 o 
   5  -3   1      107.18      106.23     14.98 o 
   6  -3   1       45.33       26.12     12.54 o 
   7  -3   1       28.99       40.40     16.72 o 
   9  -3   1        7.46       27.17      9.75 o 
  -8  -2   1        6.66        0.00     24.03 o 
  -7  -2   1     1262.76     1051.87     61.65 o 
  -6  -2   1      457.01      484.49     46.67 o 
  -5  -2   1       31.16       27.17     15.67 o 
  -4  -2   1        1.66       13.93     11.84 o 
  -3  -2   1     1591.68     1553.42     52.59 o 
  -2  -2   1      738.96      786.46     33.44 o 
  -1  -2   1     5094.55     5001.96    109.71 o 
   0  -2   1      784.18      799.24     12.33 o 
   1  -2   1    11299.77    10161.01    468.47 o 
   2  -2   1     1023.80     1009.03     28.21 o 
   3  -2   1     4962.57     5423.40    120.86 o 
   4  -2   1     1227.40     1452.76     46.32 o 
   5  -2   1      144.29      147.33     17.07 o 
   6  -2   1       98.01       67.22     16.02 o 
   7  -2   1        0.15        0.00     12.89 o 
   9  -2   1       34.99       53.29     13.58 o 
  -9  -1   1        0.10        0.00     28.21 o 
  -8  -1   1      204.53      230.58     43.19 o 
  -7  -1   1       96.32      120.51     29.26 o 
  -6  -1   1        0.19        5.57     14.63 o 
  -5  -1   1      116.56      113.89     18.81 o 
  -4  -1   1      648.38      673.61     35.88 o 
  -3  -1   1     1225.56     1185.62     41.45 o 
  -2  -1   1       94.48       84.99     11.15 o 
  -1  -1   1     1175.09     1264.33     34.13 o 
   0  -1   1        8.66        6.17      1.50 o 
   1  -1   1     3739.09     3518.73     50.20 o 
   2  -1   1     1222.22     1150.09     31.35 o 
   3  -1   1     1470.35     1498.04     42.84 o 
   4  -1   1       17.57       31.35      9.06 o 
   5  -1   1      294.26      260.88     25.43 o 
   6  -1   1      325.93      295.36     29.95 o 
   7  -1   1        0.42        0.00     13.93 o 
   8  -1   1      106.55       83.80     13.82 o 
   9  -1   1       13.61       18.46      9.40 o 
  -9   0   1        0.72        0.00     28.21 o 
  -8   0   1      164.50      175.20     36.22 o 
  -7   0   1      158.85      174.15     29.26 o 
  -6   0   1        8.00       12.54     13.58 o 
  -5   0   1      213.42      201.67     24.38 o 
  -4   0   1      494.36      544.74     29.61 o 
  -3   0   1      252.98      224.65     18.81 o 
  -2   0   1      126.82      110.06     11.49 o 
  -1   0   1     1963.93     1948.75     45.98 o 
   1   0   1     1882.14     1933.70     29.86 o 
   2   0   1      758.57      819.20     27.86 o 
   3   0   1     2751.02     2966.83     74.19 o 
   4   0   1      693.56      710.19     34.13 o 
   5   0   1      158.36      145.94     19.16 o 
   6   0   1      104.72      119.82     21.59 o 
   7   0   1       19.48       17.76     19.16 o 
   8   0   1       14.33       21.07     12.02 o 
   9   0   1        0.15       24.03      9.75 o 
  -9   1   1       23.36        0.00     28.56 o 
  -8   1   1      181.21      249.73     40.40 o 
  -7   1   1        0.19        0.00     15.67 o 
  -6   1   1       43.22       48.07     16.37 o 
  -5   1   1        3.90        5.22      9.06 o 
  -4   1   1      217.09      184.25     17.76 o 
  -3   1   1      119.19      108.67     13.58 o 
  -2   1   1       32.32       36.92      5.57 o 
  -1   1   1       26.54       28.16      2.96 o 
   0   1   1      383.24      390.13      8.08 o 
   1   1   1      477.21      519.47     12.13 o 
   2   1   1     8710.79     8970.85    188.08 o 
   3   1   1     2851.76     3080.03     80.11 o 
   4   1   1       25.15        1.74      9.75 o 
   5   1   1     1385.06     1409.92     57.82 o 
   6   1   1      263.19      208.63     26.82 o 
   7   1   1       64.81       71.79     12.37 o 
   8   1   1      186.37      166.09     18.51 o 
   9   1   1       26.72       41.80     11.84 o 
  -9   2   1       75.20      112.85     36.22 o 
  -8   2   1      216.14      312.08     42.49 o 
  -7   2   1      373.25      411.69     41.80 o 
  -6   2   1       44.87       47.72     16.37 o 
  -5   2   1      800.44      836.97     40.05 o 
  -4   2   1     1395.34     1751.96     56.77 o 
  -3   2   1      964.39      894.44     31.70 o 
  -2   2   1      919.00      758.60     25.77 o 
  -1   2   1     2484.83     2610.65     35.27 o 
   0   2   1      384.26      398.93      9.29 o 
   1   2   1     7037.76     6977.10     97.39 o 
   2   2   1     4722.77     4949.61     75.16 o 
   3   2   1      102.17      156.39     17.76 o 
   4   2   1      634.91      635.30     39.36 o 
   5   2   1     1142.36     1165.76     57.12 o 
   6   2   1      599.18      541.61     49.11 o 
   7   2   1      195.53      186.79     17.41 o 
   8   2   1      152.75      131.49     17.51 o 
  -9   3   1        0.20        0.00     24.03 o 
  -8   3   1       45.82       52.59     28.21 o 
  -7   3   1       24.17       31.00     20.55 o 
  -6   3   1      484.55      480.31     36.92 o 
  -5   3   1      302.23      302.67     25.77 o 
  -4   3   1      888.87      757.56     32.39 o 
  -3   3   1     1279.40     1303.34     41.45 o 
  -2   3   1     1646.80     1559.69     43.89 o 
  -1   3   1     6239.72     6165.64     75.23 o 
   0   3   1     1654.86     1711.23     24.80 o 
   1   3   1    26565.38    22820.22    307.69 o 
   2   3   1      450.98      459.26     16.29 o 
   3   3   1       86.58       96.48     14.63 o 
   4   3   1      143.14      151.39     12.82 o 
   5   3   1      241.88      238.97     17.33 o 
   6   3   1      184.02      213.78     18.04 o 
   7   3   1        0.37        4.70     11.49 o 
   8   3   1       29.50       27.46     13.06 o 
  -9   4   1      167.37      231.62     47.37 o 
  -8   4   1      452.13      495.28     45.63 o 
  -7   4   1     1546.19     1725.83     72.45 o 
  -6   4   1       84.04       82.55     18.81 o 
  -4   4   1     1217.89     1350.71     47.37 o 
  -3   4   1     1821.89     1850.18     54.34 o 
  -2   4   1      367.70      355.35     13.05 o 
  -1   4   1      200.49      177.39      6.09 o 
   0   4   1      212.01      214.32      8.73 o 
   1   4   1    11424.33    11318.62    155.76 o 
   2   4   1      211.48      169.91     10.45 o 
   3   4   1     1815.97     1905.76     48.41 o 
   4   4   1      145.03      146.56     13.13 o 
   5   4   1      523.50      564.55     29.95 o 
   6   4   1       88.13       93.58     14.44 o 
   7   4   1       25.45       33.31     10.98 o 
   8   4   1        0.02        0.00     12.19 o 
  -9   5   1       38.41       81.85     39.36 o 
  -8   5   1      195.00      323.22     42.84 o 
  -7   5   1       16.31       17.42     17.76 o 
  -6   5   1      212.56      242.42     28.56 o 
  -5   5   1       35.83       30.30     10.45 o 
  -4   5   1     1739.48     1712.60     55.73 o 
  -3   5   1      212.94      199.84     11.45 o 
  -2   5   1     2689.63     2902.50     55.63 o 
  -1   5   1      136.04      128.76      8.02 o 
   0   5   1      101.13      102.83      6.30 o 
   1   5   1     8019.65     8527.24    121.04 o 
   2   5   1     1225.18     1338.37     38.66 o 
   3   5   1      541.58      538.43     20.68 o 
   4   5   1        1.92       21.55      8.20 o 
   5   5   1       10.92        7.05      7.27 o 
   6   5   1       46.21       54.17     20.20 o 
   7   5   1        3.05        1.19     13.24 o 
   8   5   1        4.88        4.61     32.57 o 
  -9   6   1        1.74        0.00     27.86 o 
  -8   6   1        0.75        8.36     19.16 o 
  -7   6   1       71.10      115.98     24.03 o 
  -6   6   1      376.90      347.26     28.91 o 
  -5   6   1       44.94       43.19     11.49 o 
  -4   6   1      157.54      168.09     13.41 o 
  -3   6   1      215.11      267.96     18.63 o 
  -2   6   1     2765.47     3010.64     87.25 o 
  -1   6   1      132.07      130.63      5.94 o 
   0   6   1      510.77      508.63     12.62 o 
   1   6   1      551.34      483.54     15.71 o 
   2   6   1      343.01      282.93     14.14 o 
   3   6   1      885.18      884.14     27.76 o 
   4   6   1      213.25      200.41     15.59 o 
   5   6   1       20.10       27.86      9.94 o 
   6   6   1       36.48       37.51     13.76 o 
   7   6   1       16.00       27.90     10.73 o 
  -9   7   1        3.67        9.75     24.73 o 
  -8   7   1        8.97       21.59     16.37 o 
  -6   7   1      627.41      593.51     37.27 o 
  -5   7   1       21.13       22.88      6.35 o 
  -4   7   1      198.91      225.03     14.03 o 
  -3   7   1      699.19      711.49     24.26 o 
  -2   7   1      519.17      451.96     18.59 o 
  -1   7   1        0.03        1.38      2.32 o 
   0   7   1     3266.66     3660.47     51.65 o 
   1   7   1     3418.22     3648.03     60.59 o 
   2   7   1     4076.70     4098.19     69.96 o 
   3   7   1      491.31      463.00     20.57 o 
   4   7   1     2471.39     2307.10     54.23 o 
   5   7   1       95.75      101.95     14.95 o 
   6   7   1        0.80        0.00      7.94 o 
   7   7   1        9.08        7.60      9.78 o 
  -8   8   1       17.06      109.02     23.34 o 
  -7   8   1        3.06        0.00      8.01 o 
  -6   8   1     1423.82     1316.88     78.89 o 
  -5   8   1       12.59       13.09      5.94 o 
  -4   8   1      218.38      172.90     23.68 o 
  -3   8   1       39.71       42.17      7.76 o 
  -2   8   1       11.87       16.72      6.16 o 
  -1   8   1      621.45      627.72     14.15 o 
   0   8   1      415.87      370.77     11.37 o 
   1   8   1      304.27      270.31     13.61 o 
   2   8   1       18.05       32.25      7.43 o 
   3   8   1       14.41       14.32      7.96 o 
   4   8   1      149.09      140.82     17.07 o 
   5   8   1      139.78      116.24     21.59 o 
   6   8   1        6.82        8.90     15.50 o 
   7   8   1       10.33        3.97     10.40 o 
  -7   9   1       35.41       50.50     16.02 o 
  -6   9   1        7.05        4.53      9.06 o 
  -5   9   1      484.19      479.59     23.02 o 
  -4   9   1       50.59       48.18      8.83 o 
  -3   9   1       94.33      106.92     11.45 o 
  -2   9   1      736.81      699.86     52.07 o 
  -1   9   1       19.20       18.57      7.24 o 
   0   9   1     2358.06     2072.04     69.31 o 
   1   9   1      251.45      212.46     26.47 o 
   2   9   1      362.22      319.04     32.39 o 
   3   9   1      679.65      594.20     43.89 o 
   4   9   1        7.42       10.10     20.55 o 
   5   9   1      661.73      703.92     58.17 o 
   6   9   1        3.59        0.00     23.34 o 
  -8  10   1        0.39        0.00     11.84 o 
  -7  10   1      126.51      127.13     21.59 o 
  -6  10   1      458.84      388.70     31.70 o 
  -5  10   1     1264.10     1096.45     51.55 o 
  -4  10   1     1334.77     1312.16     40.22 o 
  -3  10   1      170.24      151.19     18.81 o 
  -2  10   1      155.84      153.99     14.53 o 
  -1  10   1       11.35        6.67      6.86 o 
   0  10   1      223.04      235.45     26.47 o 
   1  10   1      131.30       80.46     17.76 o 
   2  10   1       79.24       59.56     18.11 o 
   3  10   1      972.36      879.46     52.25 o 
   4  10   1        0.24       19.16     19.16 o 
   5  10   1       67.99      102.05     29.95 o 
   6  10   1        9.67       32.04     27.86 o 
  -8  11   1       15.21       29.26     13.58 o 
  -7  11   1       10.03       14.63     11.15 o 
  -6  11   1       57.88       56.77     15.33 o 
  -5  11   1      347.00      328.45     28.56 o 
  -4  11   1      272.29      253.56     18.59 o 
  -3  11   1      293.85      245.47     18.72 o 
  -2  11   1        6.22        6.83      7.09 o 
  -1  11   1       92.96      103.18     14.08 o 
   0  11   1      434.41      350.74     32.74 o 
   1  11   1      701.71      667.35     45.63 o 
   2  11   1       99.62      110.76     23.34 o 
   3  11   1       33.27       67.57     22.64 o 
   4  11   1        0.90        2.09     19.85 o 
   5  11   1       28.15       47.02     26.82 o 
  -7  12   1       18.45        9.06     10.10 o 
  -6  12   1       13.69       24.73     12.19 o 
  -5  12   1      248.60      163.35     23.68 o 
  -4  12   1       31.90       44.93     16.37 o 
  -3  12   1      125.35      126.46     22.81 o 
  -2  12   1       34.68       26.48     10.20 o 
  -1  12   1       47.04       45.47     12.55 o 
   0  12   1      164.29      150.81     25.08 o 
   1  12   1      258.52      257.39     31.00 o 
   2  12   1      168.68      181.12     29.95 o 
   3  12   1        0.01       18.81     18.46 o 
   4  12   1       61.95       97.87     28.56 o 
  -7  13   1       22.15       21.94     13.24 o 
  -6  13   1       28.62       22.64     12.89 o 
  -5  13   1        0.02        0.00      8.36 o 
  -4  13   1       79.55      105.19     22.64 o 
  -3  13   1       84.19       97.28     18.29 o 
  -2  13   1       13.72       25.06     10.71 o 
  -1  13   1        3.39        3.41      8.99 o 
   0  13   1        1.04       11.84     13.93 o 
   1  13   1        0.04        1.74     13.58 o 
   2  13   1       94.79      115.29     27.86 o 
   3  13   1       96.38      140.02     32.39 o 
   4  13   1      158.98      202.01     35.53 o 
  -6  14   1        0.09       14.28     10.45 o 
  -5  14   1       31.55       56.77     18.46 o 
  -4  14   1      165.10      223.26     31.35 o 
  -3  14   1        1.53       10.80     11.84 o 
  -2  14   1      445.72      512.14     44.93 o 
  -1  14   1       76.64      127.83     26.82 o 
   0  14   1        8.92       18.11     15.67 o 
   1  14   1        0.23       26.12     17.42 o 
   2  14   1       61.94       78.02     25.08 o 
   3  14   1       63.86      132.01     32.39 o 
  -5  15   1       10.45       28.91     13.93 o 
  -4  15   1       99.79      116.68     26.12 o 
  -3  15   1       13.50       31.00     14.98 o 
  -2  15   1       45.02       75.58     21.94 o 
  -1  15   1      112.66      204.80     32.74 o 
   0  15   1       44.19      110.76     26.47 o 
   1  15   1        9.53       33.09     19.50 o 
   2  15   1      155.65      243.81     37.62 o 
  -4  16   1        0.53       50.50     16.37 o 
  -3  16   1       32.74      131.31     25.77 o 
  -2  16   1      141.28      202.71     31.00 o 
  -1  16   1        2.47       41.45     16.37 o 
   0  16   1      220.27      293.97     33.44 o 
  -1 -16   2       17.04      101.01     25.08 o 
   1 -16   2       33.33       58.79     15.06 o 
   2 -16   2        6.46       21.55     26.65 o 
   3 -16   2      178.91      217.16     32.57 o 
   4 -16   2       54.13      115.62     40.75 o 
  -2 -15   2       36.15       84.64     27.17 o 
  -1 -15   2       61.86      102.75     25.43 o 
   0 -15   2      255.76      281.54     39.18 o 
   1 -15   2       23.04       31.71     15.15 o 
   2 -15   2       11.38       26.17     25.60 o 
   3 -15   2       88.57      118.65     30.82 o 
   4 -15   2        1.41        9.16     10.97 o 
   5 -15   2       20.73       43.89     15.67 o 
  -3 -14   2        0.76       50.16     26.82 o 
  -2 -14   2        0.40       33.09     19.50 o 
  -1 -14   2        9.65       16.37     14.98 o 
   0 -14   2        3.63        6.44     10.62 o 
   1 -14   2       82.12       75.68     15.51 o 
   2 -14   2       50.66       66.95     14.78 o 
   3 -14   2      110.18      154.10     19.19 o 
   4 -14   2       29.12       46.76     12.91 o 
   5 -14   2      170.76      207.06     21.42 o 
   6 -14   2       27.24       31.70     12.19 o 
  -4 -13   2       48.40       95.43     35.53 o 
  -3 -13   2       32.06      126.78     34.13 o 
  -2 -13   2       87.07      104.84     27.17 o 
  -1 -13   2      433.49      465.68     41.80 o 
   0 -13   2       24.99       27.67     11.85 o 
   1 -13   2       29.70       40.48     12.50 o 
   2 -13   2       26.31       33.37     11.32 o 
   3 -13   2       41.97       51.81     12.74 o 
   4 -13   2       10.25       10.47      8.93 o 
   5 -13   2        5.65        9.98      8.88 o 
   6 -13   2        0.54        9.56     13.41 o 
  -5 -12   2       18.35       42.49     32.74 o 
  -4 -12   2        9.51       61.65     31.70 o 
  -3 -12   2        2.06       35.18     23.68 o 
  -2 -12   2        2.29       26.47     18.46 o 
  -1 -12   2      116.10      123.30     24.73 o 
   0 -12   2      754.05      684.02     32.88 o 
   1 -12   2       48.38       34.58     10.94 o 
   2 -12   2      171.52      201.40     19.06 o 
   3 -12   2      442.27      411.23     24.46 o 
   4 -12   2      102.23       77.05     12.89 o 
   5 -12   2      520.20      470.71     25.60 o 
   6 -12   2      168.42      138.14     16.20 o 
  -5 -11   2        0.88       45.63     31.35 o 
  -4 -11   2       48.92       87.08     33.44 o 
  -3 -11   2        7.16        5.22     21.59 o 
  -2 -11   2      256.04      233.01     31.00 o 
  -1 -11   2        1.34        5.73      9.71 o 
   0 -11   2        6.65       10.62      9.11 o 
   1 -11   2      594.12      623.21     28.84 o 
   2 -11   2     1620.25     1601.69     47.81 o 
   3 -11   2      353.44      357.76     22.17 o 
   4 -11   2      180.32      172.47     16.12 o 
   5 -11   2      108.21       89.77     12.64 o 
   6 -11   2      161.26      138.55     14.78 o 
   7 -11   2       70.02       71.05     18.11 o 
  -6 -10   2        5.77       16.37     32.74 o 
  -5 -10   2      220.62      345.51     50.85 o 
  -4 -10   2       40.47       84.64     29.61 o 
  -3 -10   2        1.18        1.39     19.50 o 
  -2 -10   2      871.13      793.08     49.46 o 
  -1 -10   2      129.23      104.09     14.37 o 
   0 -10   2        0.95        3.27      6.94 o 
   1 -10   2        1.76        1.88      6.00 o 
   2 -10   2        0.15        0.00      5.60 o 
   3 -10   2      330.75      333.72     23.68 o 
   4 -10   2      179.88      183.28     15.14 o 
   5 -10   2      590.82      515.39     24.76 o 
   6 -10   2        0.42        0.23      5.60 o 
   7 -10   2        2.21        1.39      8.36 o 
  -6  -9   2      311.39      299.19     49.81 o 
  -5  -9   2      568.58      507.13     59.91 o 
  -4  -9   2      239.83      242.07     37.62 o 
  -3  -9   2        7.54        3.48     18.46 o 
  -2  -9   2      300.46      223.96     28.21 o 
  -1  -9   2        3.32        0.00      7.48 o 
   0  -9   2      886.18      835.08     31.09 o 
   1  -9   2        6.38        8.39      6.39 o 
   2  -9   2     1126.34     1120.70     34.78 o 
   3  -9   2        1.15        5.61      5.15 o 
   4  -9   2      384.54      362.93     31.35 o 
   5  -9   2      548.39      475.15     31.52 o 
   6  -9   2       67.03       61.39     10.41 o 
  -7  -8   2        1.17        2.09     37.62 o 
  -6  -8   2       30.13       45.63     10.09 o 
  -5  -8   2      120.61      173.80     37.96 o 
  -4  -8   2       30.20       15.67     23.34 o 
  -3  -8   2      901.85      855.43     52.94 o 
  -2  -8   2      536.73      507.13     38.31 o 
  -1  -8   2      610.64      637.14     15.73 o 
   0  -8   2      666.07      655.70     38.84 o 
   1  -8   2        0.83        5.02      5.26 o 
   2  -8   2      520.86      474.13     11.53 o 
   3  -8   2      209.44      215.54      9.08 o 
   4  -8   2       88.57       89.43      6.82 o 
   5  -8   2      323.23      298.87     12.91 o 
   6  -8   2      283.48      260.44     15.23 o 
   7  -8   2      176.35      175.89     17.76 o 
   8  -8   2       46.43       65.13     13.93 o 
  -7  -7   2       33.95       43.54     35.88 o 
  -6  -7   2      194.05      254.61     44.93 o 
  -5  -7   2     1157.22     1012.86     67.22 o 
  -4  -7   2       13.05        0.00     20.90 o 
  -3  -7   2      511.51      522.80     43.89 o 
  -2  -7   2     5196.27     5093.56    131.66 o 
  -1  -7   2       92.55       98.03     11.70 o 
   0  -7   2     2190.30     2090.62     48.54 o 
   1  -7   2      171.36      180.96     13.17 o 
   2  -7   2      914.86      937.66     18.04 o 
   3  -7   2     4372.02     4615.55     63.84 o 
   4  -7   2      106.98      100.12      7.14 o 
   5  -7   2      537.86      556.93     30.30 o 
   6  -7   2       36.96       36.92     12.54 o 
   7  -7   2       81.90       65.13     13.24 o 
   8  -7   2        3.22        6.62      6.97 o 
   9  -7   2        4.36       15.33      8.71 o 
  -8  -6   2        5.08       21.94     41.10 o 
  -7  -6   2       51.54       18.46     35.53 o 
  -6  -6   2      866.96      707.05     59.56 o 
  -5  -6   2        0.78       11.84     26.12 o 
  -4  -6   2      270.74      306.51     34.83 o 
  -3  -6   2      417.35      439.21     39.71 o 
  -2  -6   2       30.56       18.81     12.89 o 
  -1  -6   2        0.09        4.93      6.00 o 
   0  -6   2     1256.25     1330.18     34.35 o 
   1  -6   2      275.74      280.73     13.98 o 
   2  -6   2     1377.76     1588.43     25.94 o 
   3  -6   2      174.39      144.57      7.39 o 
   4  -6   2       68.25       69.31     10.45 o 
   5  -6   2        3.65        0.00      6.62 o 
   6  -6   2       20.88       31.35     12.19 o 
   7  -6   2        0.24       11.15      7.31 o 
   8  -6   2        5.12        1.39      6.97 o 
   9  -6   2       34.50       39.71     12.54 o 
  -8  -5   2        0.37        0.00     29.95 o 
  -7  -5   2       70.29       75.58     37.62 o 
  -6  -5   2       99.69      110.06     31.70 o 
  -5  -5   2        2.87       26.12     21.25 o 
  -4  -5   2      223.98      208.28     28.91 o 
  -3  -5   2      338.26      365.37     34.83 o 
  -2  -5   2       45.98       44.23     14.98 o 
  -1  -5   2       78.25       75.23     13.06 o 
   0  -5   2       75.57       63.76      9.58 o 
   1  -5   2      734.52      688.07     32.55 o 
   2  -5   2        2.06        4.11      2.44 o 
   3  -5   2      495.55      569.73     16.20 o 
   4  -5   2     1147.83     1247.96     42.14 o 
   6  -5   2      742.26      950.17     44.93 o 
   7  -5   2       21.46       26.47     10.45 o 
   8  -5   2        3.98        8.01      8.01 o 
   9  -5   2        0.23       12.54      8.71 o 
  -8  -4   2      136.51      123.65     40.40 o 
  -7  -4   2      275.28      287.70     45.98 o 
  -6  -4   2        0.41       12.19     21.94 o 
  -5  -4   2      224.98      189.82     30.65 o 
  -4  -4   2      357.22      327.75     35.53 o 
  -3  -4   2      630.72      680.58     39.71 o 
  -2  -4   2       62.77       86.73     14.98 o 
  -1  -4   2       24.09       31.14      7.66 o 
   0  -4   2      856.14      911.06     15.37 o 
   1  -4   2       28.75       25.61      2.98 o 
   2  -4   2     1877.38     1983.48     33.32 o 
   3  -4   2     2662.07     2916.68     71.40 o 
   4  -4   2      763.01      757.56     30.30 o 
   5  -4   2      224.15      274.81     22.64 o 
   6  -4   2       10.86        6.62      9.06 o 
   7  -4   2        5.83        6.62      8.01 o 
   8  -4   2       92.99       65.48     15.33 o 
   9  -4   2        2.91       13.93      9.06 o 
  -8  -3   2       26.23       37.62     31.70 o 
  -7  -3   2      488.86      467.42     54.68 o 
  -6  -3   2       97.93      100.31     27.86 o 
  -5  -3   2      387.36      351.78     37.96 o 
  -4  -3   2      695.70      716.46     44.58 o 
  -3  -3   2       16.21       17.42     11.49 o 
  -2  -3   2      239.98      206.89     23.68 o 
  -1  -3   2     4092.60     3999.05     71.95 o 
   0  -3   2     1608.61     1653.67     23.77 o 
   1  -3   2     2739.44     2760.26     53.04 o 
   2  -3   2      814.98      922.90     18.71 o 
   3  -3   2     6297.89     6454.72    138.62 o 
   4  -3   2     1754.96     1898.59     54.68 o 
   5  -3   2       29.03       31.70      9.06 o 
   6  -3   2      515.15      503.30     32.74 o 
   7  -3   2      204.68      170.95     15.46 o 
   8  -3   2      143.04      153.95     21.25 o 
   9  -3   2        2.32       13.93      8.71 o 
  -9  -2   2      126.52       87.08     45.98 o 
  -8  -2   2        4.10        0.00     27.17 o 
  -7  -2   2        0.73        0.00     22.29 o 
  -6  -2   2       16.29        8.71     18.11 o 
  -5  -2   2        4.37       13.24     13.24 o 
  -4  -2   2     3840.39     3935.11    107.28 o 
  -3  -2   2     1216.32     1215.92     45.98 o 
  -2  -2   2       46.21       39.01      9.75 o 
  -1  -2   2      337.43      366.57      9.52 o 
   0  -2   2     5532.16     5460.74     66.33 o 
   1  -2   2      340.12      312.69      7.84 o 
   2  -2   2     1116.99     1123.66     21.42 o 
   3  -2   2       33.86       42.29      5.19 o 
   4  -2   2     1273.11     1453.11     44.58 o 
   5  -2   2       53.26       45.63     11.49 o 
   6  -2   2       96.36      121.65     12.67 o 
   7  -2   2      352.67      330.96     21.09 o 
   8  -2   2        7.48       14.28      9.40 o 
   9  -2   2       73.69       61.30     16.02 o 
  -9  -1   2       11.23        8.71     36.22 o 
  -8  -1   2       49.45       82.20     36.57 o 
  -7  -1   2        9.10       36.22     24.73 o 
  -6  -1   2      377.08      378.95     40.40 o 
  -5  -1   2      105.88       95.78     17.76 o 
  -4  -1   2       71.44       58.51     13.58 o 
  -3  -1   2     3738.56     3653.33     92.65 o 
  -2  -1   2    13685.18    13785.07    282.47 o 
  -1  -1   2      570.09      543.74     10.76 o 
   0  -1   2      541.81      624.54     10.40 o 
   1  -1   2      709.70      781.34     26.99 o 
   2  -1   2     7622.16     7612.63    106.42 o 
   3  -1   2      193.44      241.29     16.54 o 
   4  -1   2     1938.57     2419.19    135.84 o 
   5  -1   2       22.55       27.75      7.24 o 
   6  -1   2      381.23      400.12     22.09 o 
   7  -1   2        2.28        0.00      6.63 o 
   8  -1   2       57.12       77.67     17.76 o 
   9  -1   2        6.79        6.62      9.40 o 
  -9   0   2       10.18        0.00     30.30 o 
  -8   0   2       24.87       31.35     29.26 o 
  -7   0   2      391.82      376.86     40.40 o 
  -6   0   2      160.34      180.77     25.77 o 
  -5   0   2      658.94      678.49     40.05 o 
  -4   0   2        6.25        5.22      7.66 o 
  -3   0   2     1037.97     1029.23     36.92 o 
  -2   0   2    33830.12    31579.09    637.39 o 
  -1   0   2     4952.13     4833.38     92.30 o 
   0   0   2     3786.56     3803.83     63.04 o 
   1   0   2      562.95      622.60     12.91 o 
   2   0   2      192.76      195.90     16.20 o 
   3   0   2     1670.71     1806.09     35.96 o 
   4   0   2       84.71       92.50      9.52 o 
   5   0   2      909.51      974.04     30.76 o 
   6   0   2       91.70       77.10     12.38 o 
   7   0   2      213.25      185.07     17.57 o 
   8   0   2       92.96       93.69     18.46 o 
   9   0   2        6.92       21.94     10.80 o 
  -9   1   2        2.64        0.00     31.00 o 
  -8   1   2      150.64      212.12     40.40 o 
  -7   1   2       35.98       28.56     22.64 o 
  -6   1   2      173.84      184.95     25.08 o 
  -5   1   2      286.44      226.40     24.38 o 
  -4   1   2     2218.89     2483.04     73.14 o 
  -3   1   2     2166.71     2491.40     68.27 o 
  -2   1   2     7924.10     7610.69    107.53 o 
  -1   1   2     3355.49     3378.22     49.88 o 
   0   1   2      181.02      169.14      6.03 o 
   1   1   2     2589.30     2560.45     39.84 o 
   2   1   2     1078.30     1122.11     24.15 o 
   3   1   2       76.40       77.86      8.71 o 
   4   1   2       84.64       78.95      9.67 o 
   5   1   2     1635.62     1695.88     64.44 o 
   6   1   2      190.77      198.12     16.72 o 
   7   1   2       51.32       55.50     12.29 o 
   8   1   2       55.41       42.14     13.24 o 
  -9   2   2       28.99       21.94     36.22 o 
  -8   2   2       63.92      114.94     33.79 o 
  -7   2   2      532.27      544.40     44.23 o 
  -6   2   2      188.64      185.64     24.73 o 
  -5   2   2       29.09       30.30     11.84 o 
  -4   2   2       33.13       47.02     11.84 o 
  -3   2   2      580.85      622.76     26.82 o 
  -2   2   2      661.74      652.41     16.27 o 
  -1   2   2        6.67        3.03      2.00 o 
   0   2   2     3405.55     3374.73     60.08 o 
   1   2   2     1224.21     1323.92     35.35 o 
   2   2   2     1000.06     1082.14     24.64 o 
   3   2   2      275.10      273.30     15.01 o 
   4   2   2      584.09      646.58     24.24 o 
   5   2   2       55.90       57.93     11.15 o 
   6   2   2      119.00      118.93     15.59 o 
   7   2   2        1.73        0.00     11.84 o 
   8   2   2        7.04        6.27      8.71 o 
  -9   3   2       16.27       18.11     33.09 o 
  -8   3   2       60.18      104.84     34.83 o 
  -7   3   2      786.76      811.54     53.29 o 
  -6   3   2       15.76       35.18     15.67 o 
  -5   3   2       75.82       81.50     16.02 o 
  -4   3   2       48.11       41.80      9.75 o 
  -3   3   2      308.28      292.22     18.46 o 
  -2   3   2      805.93      775.13     15.15 o 
  -1   3   2      314.23      334.67      8.43 o 
   0   3   2      352.68      305.09     10.13 o 
   1   3   2     1718.84     1767.41     33.61 o 
   2   3   2      124.81      132.79      9.20 o 
   3   3   2     1002.85     1151.37     34.13 o 
   4   3   2      234.86      262.10     16.72 o 
   5   3   2      434.31      439.86     36.57 o 
   6   3   2     1112.24     1045.83     38.90 o 
   7   3   2      401.23      397.56     25.62 o 
   8   3   2       18.35       19.16     11.49 o 
  -9   4   2       29.23        3.48     35.88 o 
  -8   4   2        0.02        0.00     20.20 o 
  -7   4   2      141.58      165.44     30.30 o 
  -6   4   2       56.89       58.51     17.07 o 
  -5   4   2     1080.35     1069.98     44.93 o 
  -4   4   2       18.52       19.16      8.01 o 
  -3   4   2     1606.97     1651.99     51.55 o 
  -2   4   2       17.88       24.05      3.23 o 
  -1   4   2     2091.35     2063.21     30.16 o 
   0   4   2       88.77       65.56      5.94 o 
   1   4   2     2256.84     2273.77     40.16 o 
   2   4   2        0.27        1.39      4.43 o 
   3   4   2     1183.32     1302.10     32.86 o 
   4   4   2      459.01      451.42     24.38 o 
   5   4   2      375.62      396.79     24.02 o 
   6   4   2      592.31      530.89     29.27 o 
   7   4   2       22.17       22.42     18.81 o 
   8   4   2        6.33       14.63     10.80 o 
  -9   5   2       28.50       65.83     40.40 o 
  -8   5   2        0.02        2.44     20.55 o 
  -7   5   2      341.29      374.42     38.66 o 
  -5   5   2      464.42      533.60     32.74 o 
  -4   5   2     1289.75     1359.42     49.46 o 
  -3   5   2     1795.44     2000.74     43.34 o 
  -2   5   2       12.86       26.80      3.58 o 
  -1   5   2     4803.68     4852.49     63.22 o 
   0   5   2       54.14       44.49      5.27 o 
   1   5   2     3683.73     3617.57     58.90 o 
   2   5   2     2637.17     2464.78     46.20 o 
   3   5   2      618.96      611.06     22.79 o 
   4   5   2      543.31      589.75     25.15 o 
   5   5   2      230.81      239.94     24.03 o 
   6   5   2        4.27        6.86      8.68 o 
   7   5   2       32.07       48.11     13.31 o 
  -9   6   2       12.25       62.35     36.22 o 
  -8   6   2       37.76      121.56     33.44 o 
  -7   6   2       69.16      118.77     24.73 o 
  -6   6   2      697.79      627.64     37.96 o 
  -5   6   2      583.59      538.47     32.39 o 
  -4   6   2        0.59        0.55      3.81 o 
  -3   6   2     2234.69     2156.47     47.01 o 
  -2   6   2      226.68      265.05      9.42 o 
  -1   6   2       50.86       41.23      4.38 o 
   0   6   2     1805.50     1935.80     35.72 o 
   1   6   2     1086.75     1196.69     29.26 o 
   2   6   2     3958.29     3978.84     67.42 o 
   3   6   2      267.43      260.00     16.23 o 
   4   6   2      512.64      435.73     28.39 o 
   5   6   2      194.00      194.35     18.04 o 
   6   6   2       64.11       65.48     14.34 o 
   7   6   2        1.08       10.99     10.97 o 
  -9   7   2       21.19       98.57     34.13 o 
  -8   7   2       27.75       81.15     24.73 o 
  -6   7   2        0.00        1.39      8.71 o 
  -5   7   2       91.62       75.12      9.57 o 
  -4   7   2       10.69        8.72      5.05 o 
  -3   7   2        3.27        1.57      3.92 o 
  -2   7   2      386.81      400.02     11.95 o 
  -1   7   2      141.25      133.52      7.13 o 
   0   7   2       45.84       32.48      5.40 o 
   1   7   2      335.99      343.59     15.08 o 
   2   7   2      354.99      342.64     16.77 o 
   3   7   2      879.91      761.57     26.34 o 
   4   7   2      425.60      395.64     27.69 o 
   5   7   2      518.67      460.30     30.30 o 
   6   7   2       93.72      102.04     28.56 o 
   7   7   2       48.49       52.32     15.45 o 
  -8   8   2       12.10       67.57     18.46 o 
  -7   8   2       52.71       39.36     14.63 o 
  -6   8   2      930.85      888.52     47.02 o 
  -5   8   2      375.12      357.36     19.21 o 
  -4   8   2      733.59      717.77     26.09 o 
  -3   8   2      549.17      489.49     20.68 o 
  -2   8   2      561.84      615.80     15.65 o 
  -1   8   2      946.54      909.50     19.43 o 
   0   8   2      181.33      165.65     16.02 o 
   1   8   2        7.10       15.04      6.06 o 
   2   8   2        0.37        0.00      5.73 o 
   3   8   2       35.29       28.07      8.54 o 
   4   8   2      698.59      655.12     27.88 o 
   5   8   2      185.17      204.66     48.07 o 
   6   8   2      127.63      151.65     25.43 o 
  -7   9   2        0.88        5.22     11.15 o 
  -6   9   2      159.72      155.69     21.94 o 
  -5   9   2       33.42       35.53     12.19 o 
  -4   9   2      316.23      316.02     25.25 o 
  -3   9   2      182.08      163.14     13.42 o 
  -2   9   2       55.59       62.24      9.48 o 
  -1   9   2      801.36      797.37     29.39 o 
   0   9   2       41.69       40.05     12.89 o 
   1   9   2        3.69       10.10     11.84 o 
   2   9   2      150.33      108.32     19.85 o 
   3   9   2      215.64      189.13     26.82 o 
   4   9   2      175.67      177.29     28.56 o 
   5   9   2      512.94      506.78     47.02 o 
   6   9   2        0.42       30.65     25.08 o 
  -8  10   2        0.73        7.66     11.15 o 
  -7  10   2      366.16      321.13     32.04 o 
  -6  10   2      481.89      467.42     35.18 o 
  -5  10   2      491.45      475.43     34.13 o 
  -4  10   2       41.31       39.01     13.24 o 
  -3  10   2      249.12      228.00     16.87 o 
  -2  10   2       45.23       48.05      9.60 o 
  -1  10   2      663.16      675.57     28.65 o 
   0  10   2      113.20      104.49     18.46 o 
   1  10   2      734.64      697.65     43.89 o 
   2  10   2      311.48      258.79     32.39 o 
   3  10   2      741.44      658.29     48.41 o 
   4  10   2       10.13       26.47     19.16 o 
   5  10   2      209.63      260.88     36.92 o 
  -8  11   2       42.93       42.49     17.76 o 
  -7  11   2        7.93        0.00      9.40 o 
  -6  11   2      245.21      239.98     26.82 o 
  -5  11   2      773.09      695.56     42.84 o 
  -4  11   2      190.65      201.67     25.08 o 
  -3  11   2      958.06      950.84     34.72 o 
  -2  11   2      121.85      104.21     13.54 o 
  -1  11   2      335.21      281.44     20.67 o 
   0  11   2      278.33      326.36     34.13 o 
   1  11   2      786.49      616.84     41.45 o 
   2  11   2       27.97       35.88     17.07 o 
   3  11   2       65.87       80.46     22.64 o 
   4  11   2      201.67      246.95     35.88 o 
   5  11   2      196.06      304.07     40.05 o 
  -7  12   2       51.50       40.40     15.33 o 
  -6  12   2       32.88       43.19     14.63 o 
  -5  12   2        8.91       20.20     12.19 o 
  -4  12   2      434.69      399.85     34.48 o 
  -3  12   2       24.63       47.72     16.72 o 
  -2  12   2        5.60        6.15      7.84 o 
  -1  12   2       40.41       57.12     18.11 o 
   0  12   2       14.06       14.63     15.33 o 
   1  12   2      148.48      171.02     26.12 o 
   2  12   2       48.60       74.54     21.94 o 
   3  12   2       75.04      100.31     25.08 o 
   4  12   2      264.46      335.76     39.36 o 
  -7  13   2        1.91       12.89     12.19 o 
  -6  13   2        7.55        6.97     10.45 o 
  -5  13   2      374.33      366.06     34.13 o 
  -4  13   2       75.16       83.59     21.25 o 
  -3  13   2       30.19       42.84     17.76 o 
  -2  13   2        8.23       17.80      9.73 o 
  -1  13   2       11.30       35.18     17.42 o 
   0  13   2        4.23       15.33     15.33 o 
   1  13   2       31.53       44.23     19.50 o 
   2  13   2        9.90       18.11     16.37 o 
   3  13   2       55.63       81.15     24.38 o 
  -6  14   2       22.24       32.74     14.98 o 
  -5  14   2      229.77      229.88     30.65 o 
  -4  14   2        0.69       11.49     13.93 o 
  -3  14   2       46.94       73.49     21.59 o 
  -2  14   2        7.52       36.22     17.42 o 
  -1  14   2      191.49      173.45     29.61 o 
   0  14   2        0.24        0.00     13.58 o 
   1  14   2      341.83      315.21     34.83 o 
   2  14   2        8.77       18.81     17.07 o 
  -5  15   2        1.82       16.37     10.10 o 
  -4  15   2       48.19       92.30     23.68 o 
  -3  15   2       25.04       65.48     20.55 o 
  -2  15   2      200.44      261.92     35.53 o 
  -1  15   2        0.85       24.03     15.67 o 
   0  15   2       31.89      101.01     26.82 o 
   1  15   2        1.31       44.93     21.25 o 
  -3  16   2        0.01       34.48     15.67 o 
  -2  16   2       71.17       98.92     25.08 o 
  -1  16   2        4.94       53.99     18.46 o 
  -1 -16   3      126.64      243.11     29.95 o 
   0 -16   3       16.29       30.39     23.68 o 
   1 -16   3        4.15       20.28     26.30 o 
   2 -16   3        0.08       24.74     32.04 o 
   3 -16   3       94.91      162.23     51.90 o 
   4 -16   3       11.47       50.23     32.04 o 
  -2 -15   3        7.41       66.53     24.73 o 
  -1 -15   3       17.99       60.95     21.94 o 
   0 -15   3       49.05       50.66     18.98 o 
   1 -15   3        3.39       15.18     10.54 o 
   2 -15   3       47.93       79.66     30.48 o 
   3 -15   3      175.10      224.67     21.92 o 
   4 -15   3       50.52       74.21     31.52 o 
   5 -15   3       96.73      114.37     19.33 o 
  -3 -14   3       67.90      101.70     33.09 o 
  -2 -14   3       26.53       85.68     25.77 o 
  -1 -14   3      185.41      216.64     32.04 o 
   0 -14   3       44.46       52.51     14.39 o 
   1 -14   3      235.13      246.28     22.21 o 
   2 -14   3      182.12      175.89     45.98 o 
   3 -14   3       13.10        9.23      9.73 o 
   4 -14   3       10.74       16.03      9.45 o 
   5 -14   3       22.14       41.79     16.37 o 
   6 -14   3        6.61        0.00     12.54 o 
  -4 -13   3        9.52       42.84     30.65 o 
  -3 -13   3       10.27       53.99     26.82 o 
  -2 -13   3       54.79       89.17     26.12 o 
  -1 -13   3       31.24       16.72     11.82 o 
   0 -13   3       10.70       14.30     10.41 o 
   1 -13   3       42.86       51.97     12.72 o 
   2 -13   3      275.29      290.83     23.12 o 
   3 -13   3      681.61      620.61     30.99 o 
   4 -13   3       82.48       57.34     12.78 o 
   5 -13   3       58.26       83.57     13.38 o 
   6 -13   3       43.04       29.26     15.67 o 
   7 -13   3       63.54       56.77     19.50 o 
  -5 -12   3       87.24      135.49     42.84 o 
  -4 -12   3      101.29      157.78     42.49 o 
  -3 -12   3       89.91       99.61     31.35 o 
  -2 -12   3       93.01      125.74     28.91 o 
  -1 -12   3       91.03       94.47     16.21 o 
   0 -12   3       15.48       14.45     10.34 o 
   1 -12   3       62.91       67.44     12.88 o 
   2 -12   3       16.12       21.50      9.95 o 
   3 -12   3      346.73      341.79     22.66 o 
   4 -12   3      205.59      192.37     17.65 o 
   5 -12   3        0.09        0.00      5.33 o 
   6 -12   3        4.07        6.27     10.80 o 
   7 -12   3        7.74        4.18     11.49 o 
  -5 -11   3        1.31        0.00     29.95 o 
  -4 -11   3        4.94       12.89     28.21 o 
  -3 -11   3       50.14       78.37     27.17 o 
  -2 -11   3      626.34      540.22     43.89 o 
  -1 -11   3      609.72      551.66     30.04 o 
   0 -11   3       10.05       11.67      9.06 o 
   1 -11   3      171.41      158.68     15.96 o 
   2 -11   3      748.50      673.78     42.14 o 
   3 -11   3       96.66      108.13     13.41 o 
   4 -11   3      193.59      208.68     16.55 o 
   5 -11   3      500.23      422.14     23.26 o 
   6 -11   3        4.37        6.62     10.80 o 
   7 -11   3        5.10       11.49     10.80 o 
   8 -11   3       16.28       12.54     11.15 o 
  -6 -10   3       14.18        1.04     35.18 o 
  -5 -10   3       89.72      172.06     43.54 o 
  -4 -10   3        0.43       10.45     26.82 o 
  -3 -10   3      226.27      208.63     33.44 o 
  -2 -10   3      164.60      160.22     26.47 o 
  -1 -10   3      149.71      150.34     17.30 o 
   0 -10   3      683.71      645.31     28.66 o 
   1 -10   3     1103.17     1106.08     37.12 o 
   2 -10   3      334.38      302.27     19.73 o 
   3 -10   3      460.18      482.17     23.65 o 
   4 -10   3      203.72      197.09     15.67 o 
   5 -10   3      168.22      166.42     14.89 o 
   6 -10   3       26.47       25.43     12.54 o 
   7 -10   3       19.63       10.45     10.45 o 
   8 -10   3       58.91       52.59     17.07 o 
  -6  -9   3       20.23       39.01     39.01 o 
  -5  -9   3       90.75      113.89     40.75 o 
  -4  -9   3        2.44        0.00     25.77 o 
  -3  -9   3       10.27        2.79     21.25 o 
  -2  -9   3      104.08      121.21     22.64 o 
  -1  -9   3        1.90        0.00      7.51 o 
   0  -9   3      719.43      675.59     27.96 o 
   1  -9   3      406.24      403.56     21.25 o 
   2  -9   3       86.23       81.39     10.29 o 
   3  -9   3        1.26        0.09      4.51 o 
   4  -9   3       12.41        4.57      5.19 o 
   5  -9   3      203.72      170.50     14.56 o 
   6  -9   3       15.40        6.62      9.06 o 
  -7  -8   3        1.54        0.00     34.13 o 
  -6  -8   3        5.19        1.39     36.92 o 
  -5  -8   3      321.02      341.34     47.02 o 
  -4  -8   3        0.02        0.00     21.94 o 
  -3  -8   3     1130.08     1086.00     62.00 o 
  -2  -8   3       62.08       36.22     16.72 o 
  -1  -8   3      398.44      383.89     22.15 o 
   0  -8   3      200.27      187.07     15.26 o 
   1  -8   3       14.91       22.89      6.69 o 
   2  -8   3        4.42        0.00      2.82 o 
   3  -8   3      550.77      446.04     13.42 o 
   4  -8   3      341.84      333.62     16.65 o 
   5  -8   3      364.75      342.16     13.94 o 
   6  -8   3      152.73      149.42     16.02 o 
   7  -8   3        0.00        8.01      7.31 o 
   8  -8   3        0.09       18.11      9.06 o 
  -7  -7   3       15.94        0.35     38.31 o 
  -6  -7   3        1.93        0.00     27.52 o 
  -5  -7   3       20.38       26.12     26.47 o 
  -4  -7   3       29.93        5.92     22.29 o 
  -3  -7   3      141.59      124.69     24.73 o 
  -2  -7   3     1053.01     1055.35     50.16 o 
  -1  -7   3     2553.41     2705.81     61.14 o 
   0  -7   3      110.06      110.43     11.01 o 
   1  -7   3      127.67      150.90      6.88 o 
   2  -7   3      614.32      771.24     20.55 o 
   3  -7   3      686.07      705.62     16.98 o 
   4  -7   3        2.73        2.77      3.56 o 
   5  -7   3      120.69      110.94      9.81 o 
   6  -7   3       44.83       51.28      9.93 o 
   7  -7   3      131.09      161.26     19.85 o 
   8  -7   3        0.00        1.39      6.97 o 
  -8  -6   3        2.65        0.00     39.36 o 
  -7  -6   3       18.80        0.00     35.88 o 
  -6  -6   3       18.58       29.61     29.95 o 
  -5  -6   3      673.33      614.75     56.08 o 
  -4  -6   3      450.97      486.93     47.37 o 
  -3  -6   3       19.08       30.65     17.42 o 
  -2  -6   3     2319.61     2378.90     76.63 o 
  -1  -6   3     1550.05     1502.56     40.21 o 
   0  -6   3      873.93      838.63     15.72 o 
   1  -6   3     4786.55     5412.88     69.26 o 
   2  -6   3       59.44       63.98      8.10 o 
   3  -6   3     6758.63     7070.85     91.35 o 
   4  -6   3      241.18      216.64     11.19 o 
   5  -6   3      116.84      110.86     10.97 o 
   6  -6   3      328.57      346.56     24.73 o 
   7  -6   3       24.30       19.50     10.10 o 
   8  -6   3       97.32       98.22     18.11 o 
   9  -6   3       69.40       80.46     17.76 o 
  -8  -5   3        1.79        0.35     36.22 o 
  -7  -5   3       11.06        0.00     33.79 o 
  -6  -5   3       44.32       39.36     28.21 o 
  -5  -5   3      153.55      168.93     31.00 o 
  -4  -5   3      646.35      599.08     47.02 o 
  -3  -5   3       28.03       50.85     17.76 o 
  -2  -5   3       11.20       22.29     12.89 o 
  -1  -5   3      152.05      130.08     11.32 o 
   0  -5   3      178.34      177.19      6.71 o 
   1  -5   3      983.25     1047.33     18.38 o 
   2  -5   3      199.81      243.38      8.50 o 
   3  -5   3      576.64      565.16     15.87 o 
   4  -5   3     2659.31     2943.01     52.68 o 
   5  -5   3      178.73      199.79     15.33 o 
   6  -5   3      351.35      337.66     18.18 o 
   7  -5   3      158.76      162.31     20.55 o 
   8  -5   3      131.33      114.94     19.50 o 
   9  -5   3       52.70       50.85     15.67 o 
  -8  -4   3       42.14       31.70     38.66 o 
  -7  -4   3      139.39      177.29     42.14 o 
  -6  -4   3      502.75      409.95     48.76 o 
  -5  -4   3       18.51       41.45     20.55 o 
  -4  -4   3       57.71       40.40     17.42 o 
  -3  -4   3      896.33      861.00     46.67 o 
  -2  -4   3      457.98      446.52     32.39 o 
  -1  -4   3     7021.58     6858.20     86.50 o 
   0  -4   3     1003.11     1071.96     20.17 o 
   1  -4   3     2331.88     2307.43     32.56 o 
   2  -4   3       95.92       99.41      6.28 o 
   3  -4   3      299.07      267.91     10.56 o 
   4  -4   3     1962.95     2363.57     63.74 o 
   5  -4   3      477.31      485.53     26.47 o 
   6  -4   3     1614.97     1575.17     39.86 o 
   7  -4   3       95.92      118.42     18.81 o 
   8  -4   3       87.76       85.33     18.46 o 
   9  -4   3        9.84       19.50     11.15 o 
  -8  -3   3       31.98       20.20     39.36 o 
  -7  -3   3      339.51      336.81     45.28 o 
  -6  -3   3       14.83       23.68     24.03 o 
  -5  -3   3      341.09      347.26     37.27 o 
  -4  -3   3      853.01      900.01     46.67 o 
  -3  -3   3      515.23      491.80     32.39 o 
  -2  -3   3     1062.70      946.68     39.71 o 
  -1  -3   3      580.85      576.10     13.43 o 
   0  -3   3       91.52       90.44      5.06 o 
   1  -3   3     1577.17     1523.48     35.79 o 
   2  -3   3     1764.87     1899.60     31.89 o 
   3  -3   3      686.81      762.08     27.86 o 
   4  -3   3      268.97      263.55     15.33 o 
   5  -3   3      137.13      164.71     15.67 o 
   6  -3   3        7.37        1.35     10.10 o 
   7  -3   3        0.09        3.13      8.71 o 
   8  -3   3      162.58      158.13     22.99 o 
   9  -3   3        7.18        9.06     10.10 o 
  -9  -2   3      100.21       77.67     43.89 o 
  -8  -2   3      153.65      143.15     44.23 o 
  -7  -2   3      116.05      137.93     33.09 o 
  -6  -2   3        3.10        0.70     16.72 o 
  -5  -2   3      978.89     1009.38     51.55 o 
  -4  -2   3      312.51      283.52     27.52 o 
  -3  -2   3      569.06      579.23     31.35 o 
  -2  -2   3      730.93      783.33     32.74 o 
  -1  -2   3     5132.16     5422.25     68.54 o 
   0  -2   3      319.46      331.74     11.54 o 
   1  -2   3      116.39      106.03     19.50 o 
   2  -2   3     2730.99     2862.96     44.57 o 
   3  -2   3       83.41       71.56     16.37 o 
   4  -2   3      376.00      391.83     15.99 o 
   5  -2   3       41.39       40.19      7.84 o 
   6  -2   3       10.75       12.42      7.38 o 
   7  -2   3      191.80      161.26     22.29 o 
   8  -2   3       78.82       52.94     16.02 o 
   9  -2   3       68.25       56.42     16.72 o 
  -9  -1   3       15.18        0.00     39.01 o 
  -8  -1   3       49.86       30.65     32.39 o 
  -7  -1   3       85.95       80.46     28.56 o 
  -6  -1   3        0.02        0.00     15.67 o 
  -5  -1   3        0.53        0.00     11.49 o 
  -4  -1   3     1626.69     1568.05     56.77 o 
  -3  -1   3       42.77       34.48      9.40 o 
  -2  -1   3    12266.95    11611.72    161.04 o 
  -1  -1   3      966.00      985.73     16.85 o 
   0  -1   3      876.88      934.85     15.02 o 
   1  -1   3     1998.63     2082.49     47.37 o 
   2  -1   3      101.65      109.28      7.48 o 
   3  -1   3      635.50      648.53     18.58 o 
   4  -1   3      211.14      235.85     14.23 o 
   5  -1   3      193.90      208.57     14.51 o 
   6  -1   3       25.91       47.52     10.61 o 
   7  -1   3       87.37       96.83     19.16 o 
   8  -1   3       27.21       24.03     12.89 o 
   9  -1   3       66.08       42.14     15.67 o 
  -9   0   3        1.21        0.00     33.79 o 
  -8   0   3       23.08       35.53     30.30 o 
  -7   0   3       22.21       39.36     25.43 o 
  -6   0   3       51.62       55.03     18.81 o 
  -5   0   3        3.85       12.19     11.49 o 
  -4   0   3      222.86      230.92     23.68 o 
  -3   0   3       83.22      106.58     12.89 o 
  -2   0   3    15116.37    14348.12    699.39 o 
  -1   0   3     1234.51     1312.07     24.50 o 
   0   0   3      776.81      770.94     31.00 o 
   1   0   3     2214.28     2327.02     69.83 o 
   2   0   3     5291.04     5314.21     78.26 o 
   3   0   3       20.70       37.03     10.62 o 
   4   0   3     2312.25     2575.81     52.77 o 
   5   0   3      235.89      207.81     15.03 o 
   6   0   3      126.40      133.01     15.07 o 
   7   0   3      165.77      184.95     24.38 o 
   8   0   3       12.64       21.25     11.49 o 
  -9   1   3        0.28        0.00     29.95 o 
  -8   1   3       98.86      153.60     41.45 o 
  -7   1   3       24.59       23.68     22.64 o 
  -6   1   3      218.16      251.47     31.35 o 
  -5   1   3        2.76        5.92     10.10 o 
  -3   1   3     1066.68     1167.85     42.49 o 
  -2   1   3     1220.84     1204.11     24.89 o 
  -1   1   3      359.98      392.36     12.71 o 
   0   1   3     4618.96     4777.52    132.70 o 
   1   1   3     2068.32     1966.11     67.22 o 
   2   1   3      765.48      826.36     20.07 o 
   3   1   3      555.63      572.07     26.12 o 
   4   1   3      331.62      423.02     20.24 o 
   5   1   3      308.91      300.18     19.84 o 
   6   1   3      854.30      892.18     34.91 o 
   7   1   3        1.27       14.63     10.80 o 
   8   1   3      140.76      155.69     24.38 o 
  -9   2   3       33.12       43.54     42.49 o 
  -8   2   3      173.49      190.87     41.80 o 
  -7   2   3       58.22      104.14     28.56 o 
  -6   2   3      193.33      187.04     25.77 o 
  -5   2   3      931.73     1204.43     53.64 o 
  -4   2   3       93.98       61.65     12.54 o 
  -3   2   3       92.52       88.82     11.49 o 
  -2   2   3     4148.08     4193.20     87.08 o 
  -1   2   3     2336.28     2350.07     38.83 o 
   0   2   3     1543.09     1478.86     26.68 o 
   1   2   3     3042.40     2935.07     47.12 o 
   2   2   3       73.58       83.66      9.06 o 
   3   2   3     3736.65     3912.10    118.60 o 
   4   2   3      112.44      116.92     11.88 o 
   5   2   3      614.39      689.32     28.87 o 
   6   2   3      211.33      184.80     18.48 o 
   7   2   3        2.94        4.18      9.40 o 
   8   2   3        7.69        9.40     10.80 o 
  -9   3   3       22.89        0.00     30.30 o 
  -8   3   3      103.40      167.88     42.49 o 
  -7   3   3       35.71       48.41     22.99 o 
  -6   3   3      632.04      712.62     44.93 o 
  -5   3   3       64.77       90.21     16.72 o 
  -4   3   3       44.65       71.05     12.19 o 
  -3   3   3      148.36      133.40     13.93 o 
  -2   3   3      461.26      475.50     11.01 o 
  -1   3   3     2594.74     2709.14     44.38 o 
   0   3   3     2501.52     2500.63     41.34 o 
   1   3   3      515.34      489.44     16.20 o 
   2   3   3      339.88      386.72     15.14 o 
   3   3   3       91.56      117.36     18.11 o 
   4   3   3      170.85      172.39     14.06 o 
   5   3   3       64.03       75.27     12.75 o 
   6   3   3      586.48      531.76     29.25 o 
   7   3   3      214.78      213.86     27.52 o 
   8   3   3       13.11       12.89     12.89 o 
  -9   4   3       86.29       88.12     47.72 o 
  -8   4   3      357.81      444.78     52.94 o 
  -7   4   3       83.84      132.35     28.91 o 
  -6   4   3       27.19       32.04     15.67 o 
  -5   4   3       28.05       33.09     11.15 o 
  -4   4   3       13.49        8.36      6.97 o 
  -3   4   3      666.22      616.23     14.91 o 
  -2   4   3     1025.04     1105.42     23.83 o 
  -1   4   3      379.05      308.71     11.13 o 
   0   4   3       42.96       41.70      5.54 o 
   1   4   3       13.44        8.88      4.43 o 
   2   4   3      625.12      634.43     20.07 o 
   3   4   3      675.34      742.21     36.92 o 
   4   4   3        3.63        6.63      7.43 o 
   5   4   3        3.59        1.51      7.85 o 
   6   4   3      228.74      245.85     21.25 o 
   7   4   3        4.79        3.13     11.49 o 
   8   4   3        1.47        8.71     12.19 o 
  -9   5   3       10.20       17.76     36.92 o 
  -8   5   3        0.39        0.00     18.81 o 
  -7   5   3      127.60      214.90     32.74 o 
  -5   5   3       20.34       11.49      8.71 o 
  -4   5   3       59.84       46.67     10.80 o 
  -3   5   3     2468.07     2552.71     39.80 o 
  -2   5   3       27.67       29.55      3.89 o 
  -1   5   3      665.66      730.49     18.74 o 
   0   5   3      673.90      678.69     18.41 o 
   1   5   3      576.89      611.41     18.91 o 
   2   5   3      127.47      123.88     10.20 o 
   3   5   3      109.42      111.73     11.13 o 
   4   5   3       43.62       37.82      9.70 o 
   5   5   3      224.42      218.99     18.33 o 
   6   5   3        0.98        4.35      8.84 o 
   7   5   3       40.59       26.82     15.33 o 
  -9   6   3       78.39      156.04     42.14 o 
  -8   6   3       58.71      113.20     29.95 o 
  -7   6   3       16.97       36.92     16.72 o 
  -6   6   3      726.69      680.23     41.10 o 
  -5   6   3       44.15       35.88     11.49 o 
  -4   6   3       43.61       43.84      6.78 o 
  -3   6   3      344.85      361.36     11.84 o 
  -2   6   3      175.57      185.70      8.42 o 
  -1   6   3     1224.33     1307.44     27.91 o 
   0   6   3       41.32       24.59      5.52 o 
   1   6   3     1446.45     1528.19     33.14 o 
   2   6   3        0.35        4.12      6.62 o 
   3   6   3       31.87       26.01      7.67 o 
   4   6   3     1183.62     1140.07     35.80 o 
   5   6   3        9.65       20.35     10.69 o 
   6   6   3      716.55      726.21     59.91 o 
   7   6   3       23.88       17.42     13.93 o 
  -9   7   3       37.62      159.87     36.92 o 
  -8   7   3       16.94      127.83     26.47 o 
  -7   7   3        1.48        0.00      9.40 o 
  -6   7   3      222.02      202.36     25.08 o 
  -5   7   3       13.64        5.92      7.66 o 
  -4   7   3     2293.35     2390.04     75.23 o 
  -3   7   3       74.59       74.62      6.34 o 
  -2   7   3     4054.02     4231.53     59.71 o 
  -1   7   3      453.82      472.25     20.55 o 
   0   7   3      624.82      596.33     28.21 o 
   1   7   3      149.61      155.61     11.67 o 
   2   7   3     1134.23      971.43     27.70 o 
   3   7   3      469.42      410.08     20.24 o 
   4   7   3      114.74       95.66     12.75 o 
   5   7   3       13.27       17.98      9.63 o 
   6   7   3      149.46      159.87     24.21 o 
   7   7   3        5.93        8.36     14.28 o 
  -8   8   3       83.67      173.11     20.90 o 
  -7   8   3       25.55       12.54     11.84 o 
  -6   8   3      164.97      140.71     21.25 o 
  -5   8   3      546.62      482.40     32.74 o 
  -4   8   3      232.33      214.90     21.94 o 
  -3   8   3      320.69      339.03     17.44 o 
  -2   8   3       24.47       22.94      4.49 o 
  -1   8   3      112.05      116.72      8.60 o 
   0   8   3      526.71      436.80     26.30 o 
   1   8   3       35.92       48.85      7.92 o 
   2   8   3      647.65      565.86     28.73 o 
   3   8   3     1086.19      991.94     31.87 o 
   4   8   3      262.41      236.36     22.99 o 
   5   8   3       57.94       63.77     14.80 o 
   6   8   3        5.42       25.17     18.46 o 
  -7   9   3      340.52      291.53     31.00 o 
  -6   9   3      572.86      472.30     35.18 o 
  -5   9   3      252.41      202.71     22.64 o 
  -4   9   3      224.86      216.99     22.29 o 
  -3   9   3      305.07      272.14     16.73 o 
  -2   9   3     1435.90     1300.65     38.05 o 
  -1   9   3      122.11      125.74     18.46 o 
   0   9   3      113.52      148.03     19.85 o 
   1   9   3      196.35      215.95     24.03 o 
   2   9   3      242.42      223.96     28.21 o 
   3   9   3      405.80      408.56     36.92 o 
   4   9   3       28.60       30.65     17.42 o 
   5   9   3       16.14       52.59     22.64 o 
   6   9   3        0.16       40.40     22.29 o 
  -8  10   3        2.09       10.45     12.19 o 
  -7  10   3      149.85      143.15     24.03 o 
  -6  10   3      468.95      404.38     33.09 o 
  -5  10   3       42.25       31.35     12.54 o 
  -4  10   3      117.19      112.50     19.16 o 
  -3  10   3      314.73      291.88     27.17 o 
  -2  10   3       26.00       25.05      8.23 o 
  -1  10   3        3.46        6.97      9.40 o 
   0  10   3       39.31       36.22     13.58 o 
   1  10   3      225.63      209.68     24.73 o 
   2  10   3      177.87      170.67     25.43 o 
   3  10   3       31.71       26.47     17.07 o 
   4  10   3        2.10        0.00     15.67 o 
   5  10   3       33.11       48.07     21.25 o 
  -7  11   3       98.03       90.56     21.25 o 
  -6  11   3      212.55      188.78     26.12 o 
  -5  11   3       95.45       87.08     18.81 o 
  -4  11   3      174.24      164.75     22.99 o 
  -3  11   3      180.37      166.84     23.68 o 
  -2  11   3      295.69      253.12     20.38 o 
  -1  11   3      207.14      233.71     27.86 o 
   0  11   3      925.41      871.80     48.76 o 
   1  11   3      472.57      429.80     35.88 o 
   2  11   3       13.84       21.94     14.63 o 
   3  11   3       60.13       55.03     20.20 o 
   4  11   3        0.32        5.92     16.72 o 
   5  11   3       13.65       60.95     22.99 o 
  -7  12   3       65.71       64.09     18.81 o 
  -6  12   3        5.44        7.66      9.40 o 
  -5  12   3        2.06        3.48      9.40 o 
  -4  12   3       78.28       84.64     19.85 o 
  -3  12   3     1115.77     1095.76     56.42 o 
  -2  12   3      124.02      114.59     22.64 o 
  -1  12   3        8.32       17.76     13.58 o 
   0  12   3      439.87      448.96     37.62 o 
   1  12   3       44.60       45.63     17.76 o 
   2  12   3        8.41       30.65     16.37 o 
   3  12   3        2.62       43.54     19.50 o 
   4  12   3       22.04       40.40     20.90 o 
  -6  13   3       27.87       47.37     16.02 o 
  -5  13   3        0.91        5.92     10.45 o 
  -4  13   3      437.17      466.38     38.31 o 
  -3  13   3        0.56        8.01     11.84 o 
  -2  13   3       14.76       31.00     16.02 o 
  -1  13   3      103.02       94.39     23.34 o 
   0  13   3       29.19       60.60     20.55 o 
   1  13   3       62.80      106.93     24.73 o 
   2  13   3       71.63       97.52     23.68 o 
   3  13   3      107.55      113.55     26.12 o 
  -6  14   3       17.10       28.56     14.28 o 
  -5  14   3      100.58      119.82     24.38 o 
  -4  14   3      210.74      300.93     33.09 o 
  -3  14   3      177.82      245.20     31.00 o 
  -2  14   3        1.44       16.37     13.24 o 
  -1  14   3        5.71       18.46     16.02 o 
   0  14   3        1.19       43.54     19.85 o 
   1  14   3       74.50      114.94     26.82 o 
   2  14   3       42.36       90.21     24.03 o 
  -4  15   3       42.97       97.18     23.34 o 
  -3  15   3      514.24      561.11     44.93 o 
  -2  15   3        1.20       13.93     14.28 o 
  -1  15   3        9.13       25.43     17.76 o 
   0  15   3       88.28      144.20     29.26 o 
   1  15   3       51.09      126.78     28.56 o 
  -1 -16   4        1.13       43.19     14.63 o 
   0 -16   4      120.24      137.37     31.87 o 
   1 -16   4      120.34      200.33     63.74 o 
   2 -16   4      318.22      378.11     86.03 o 
   3 -16   4       76.22      136.89     51.37 o 
   4 -16   4       19.36       61.85     32.39 o 
  -2 -15   4       63.83      130.96     30.65 o 
  -1 -15   4        8.90       20.55     16.37 o 
   0 -15   4        1.49       14.40     11.67 o 
   1 -15   4        0.07       13.32     12.71 o 
   2 -15   4        0.53       11.17      9.87 o 
   3 -15   4        2.84       23.94     12.71 o 
   4 -15   4       18.04       33.95     21.42 o 
   5 -15   4      196.25      203.76     34.13 o 
  -3 -14   4        1.04       25.43     25.77 o 
  -2 -14   4        7.43       53.29     22.99 o 
  -1 -14   4       44.16       43.51     15.33 o 
   0 -14   4       23.57       43.38     13.16 o 
   1 -14   4       14.60       22.50     12.54 o 
   2 -14   4       28.11       25.35     11.20 o 
   3 -14   4       13.44       21.92     10.11 o 
   4 -14   4       15.23       25.70     10.10 o 
   5 -14   4       80.25       67.57     21.94 o 
   6 -14   4       11.92       17.07     14.98 o 
  -4 -13   4       44.65      153.95     43.19 o 
  -3 -13   4        4.41        8.71     25.43 o 
  -2 -13   4        3.33       37.27     21.94 o 
  -1 -13   4        2.55        7.77     10.96 o 
   0 -13   4        0.39        0.00      7.88 o 
   1 -13   4       21.15       27.97     10.91 o 
   2 -13   4        0.95        5.75      8.43 o 
   3 -13   4        3.16        2.61      7.88 o 
   4 -13   4      157.24      170.19     17.60 o 
   5 -13   4       10.31        2.09     12.19 o 
   6 -13   4        7.03        5.22     12.89 o 
   7 -13   4        2.10       10.10     12.89 o 
  -5 -12   4       13.99       41.80     39.36 o 
  -4 -12   4       90.03      170.67     40.75 o 
  -3 -12   4       13.26       40.40     26.12 o 
  -2 -12   4      342.32      318.70     36.92 o 
  -1 -12   4      479.46      436.81     30.15 o 
   0 -12   4       16.18       26.37     10.79 o 
   1 -12   4        2.62        6.27      7.84 o 
   2 -12   4      345.22      352.32     23.40 o 
   3 -12   4       31.52       35.34     10.41 o 
   4 -12   4      786.20      786.07     32.97 o 
   5 -12   4        0.94        1.74     10.80 o 
   6 -12   4      340.94      321.13     34.48 o 
   7 -12   4        0.02        0.00     10.45 o 
  -5 -11   4      167.35      227.44     49.11 o 
  -4 -11   4      127.02      156.04     37.96 o 
  -3 -11   4       65.42       97.18     30.30 o 
  -2 -11   4      637.62      559.02     45.63 o 
  -1 -11   4      120.81      127.17     17.47 o 
   0 -11   4     1294.12     1208.60     42.25 o 
   1 -11   4      331.04      322.46     21.92 o 
   2 -11   4      387.76      413.74     24.03 o 
   3 -11   4      212.46      211.58     17.45 o 
   4 -11   4       11.34       11.83      7.03 o 
   5 -11   4      304.20      315.56     33.44 o 
   6 -11   4       25.43       11.15     10.80 o 
   7 -11   4       44.58       40.75     16.02 o 
  -6 -10   4       56.70       61.65     43.89 o 
  -5 -10   4        7.11       10.45     33.44 o 
  -4 -10   4       95.41      113.20     34.48 o 
  -3 -10   4       12.33       22.64     23.68 o 
  -2 -10   4        9.31        3.48     17.76 o 
  -1 -10   4       60.84       66.95     13.67 o 
   0 -10   4      912.00      857.07     33.13 o 
   1 -10   4       78.44       73.60     11.40 o 
   2 -10   4     1367.74     1372.23     41.26 o 
   3 -10   4        4.66        4.08      6.00 o 
   4 -10   4      414.58      388.03     21.08 o 
   5 -10   4      123.20      130.61     22.29 o 
   6 -10   4       55.54       58.17     17.42 o 
   7 -10   4       17.05       19.16     11.84 o 
   8 -10   4        4.54        6.62      9.75 o 
  -6  -9   4       74.92      104.49     49.81 o 
  -5  -9   4        0.35        0.00     32.39 o 
  -4  -9   4       73.58       96.83     32.74 o 
  -3  -9   4      155.74      152.56     31.35 o 
  -2  -9   4      152.52      114.61     16.75 o 
  -1  -9   4       94.54       78.84     12.99 o 
   0  -9   4      205.89      200.05     17.07 o 
   1  -9   4       20.68       28.68      7.62 o 
   2  -9   4      212.07      197.14     15.12 o 
   3  -9   4      321.13      319.04     22.99 o 
   4  -9   4      234.08      213.08     14.87 o 
   5  -9   4        0.61        0.59      4.94 o 
   6  -9   4       14.41       12.54     10.10 o 
  -7  -8   4        4.67        3.83     44.23 o 
  -6  -8   4        3.19       36.22     37.62 o 
  -5  -8   4      246.69      323.22     47.72 o 
  -4  -8   4      163.00      162.66     37.62 o 
  -3  -8   4        7.96        0.00     18.46 o 
  -2  -8   4       30.74       24.21     10.79 o 
  -1  -8   4       48.76       42.29     10.56 o 
   0  -8   4     1343.91     1390.48     39.48 o 
   1  -8   4      897.03      975.86     18.07 o 
   2  -8   4       51.47       48.65      5.22 o 
   3  -8   4      227.98      242.07     10.43 o 
   4  -8   4      132.82      140.42      8.99 o 
   5  -8   4        1.17        0.00      4.55 o 
   6  -8   4       29.44       28.91     10.45 o 
   7  -8   4        1.51        4.53      8.36 o 
   8  -8   4       26.55       41.10     13.93 o 
  -7  -7   4       39.06       33.44     41.45 o 
  -6  -7   4       31.89       45.98     34.48 o 
  -5  -7   4       46.20       29.95     28.56 o 
  -4  -7   4      273.30      299.19     38.31 o 
  -3  -7   4        6.82        7.31     17.76 o 
  -2  -7   4      745.54      794.30     33.67 o 
  -1  -7   4      960.65      979.63     32.93 o 
   0  -7   4       53.36       66.72      4.75 o 
   1  -7   4      383.80      446.27     11.46 o 
   2  -7   4       23.37       39.16      4.72 o 
   3  -7   4        9.85       17.14      4.00 o 
   4  -7   4       15.65        7.68      3.99 o 
   5  -7   4      575.30      576.10     20.68 o 
   6  -7   4      408.67      421.10     27.17 o 
   7  -7   4      193.87      203.76     21.59 o 
   8  -7   4       27.80       35.18     13.24 o 
  -8  -6   4        2.82        0.00     35.88 o 
  -7  -6   4        6.20        0.00     32.74 o 
  -6  -6   4       31.55       23.68     30.65 o 
  -5  -6   4       92.58       86.03     30.30 o 
  -4  -6   4      181.29      184.60     32.04 o 
  -3  -6   4       73.80       78.37     20.90 o 
  -2  -6   4       94.21       90.92     12.39 o 
  -1  -6   4      505.00      499.12     32.04 o 
   0  -6   4       37.61       38.81      4.27 o 
   1  -6   4      741.91      841.92     17.01 o 
   2  -6   4      599.42      568.68     14.05 o 
   3  -6   4     1550.50     1621.80     31.75 o 
   4  -6   4       80.29       98.05      8.43 o 
   5  -6   4      173.23      168.36     12.36 o 
   6  -6   4     1365.14     1220.80     48.76 o 
   7  -6   4      182.16      198.53     22.29 o 
   8  -6   4      102.53      112.50     19.85 o 
  -8  -5   4        2.68        0.00     29.95 o 
  -7  -5   4       49.70       79.76     36.57 o 
  -6  -5   4        1.67        0.00     27.17 o 
  -5  -5   4      238.02      241.02     34.83 o 
  -4  -5   4      322.23      355.27     44.23 o 
  -3  -5   4      836.51      851.60     47.37 o 
  -2  -5   4      106.84      124.52     15.85 o 
  -1  -5   4      524.83      537.61     14.66 o 
   0  -5   4       32.85       29.35      4.02 o 
   1  -5   4       62.59       49.61      4.59 o 
   2  -5   4      928.01      959.36     18.76 o 
   3  -5   4       85.66      101.41      7.48 o 
   4  -5   4     1594.75     1613.00     41.45 o 
   5  -5   4      142.72      145.12     11.20 o 
   6  -5   4      468.74      369.20     26.82 o 
   7  -5   4       97.31       71.05     16.02 o 
   8  -5   4       41.42       51.20     15.67 o 
  -8  -4   4       14.09        0.00     32.74 o 
  -7  -4   4      139.15      135.49     40.40 o 
  -6  -4   4        3.63        0.00     24.73 o 
  -5  -4   4      401.91      384.87     42.84 o 
  -4  -4   4      173.42      159.87     25.08 o 
  -3  -4   4      844.54      833.49     44.23 o 
  -2  -4   4      147.67      138.50     12.17 o 
  -1  -4   4      366.49      382.43     15.68 o 
   0  -4   4       57.78       58.68      5.10 o 
   1  -4   4       46.59       45.43      4.35 o 
   2  -4   4       40.59       39.36      4.18 o 
   3  -4   4      119.75      166.49      8.71 o 
   4  -4   4        4.31       10.87      4.35 o 
   5  -4   4      802.60      755.63     36.75 o 
   6  -4   4      148.58      143.85     19.50 o 
   7  -4   4       28.03       14.28     11.49 o 
   8  -4   4      368.98      390.10     33.44 o 
   9  -4   4      124.04      127.83     23.68 o 
  -8  -3   4        3.91        0.00     32.04 o 
  -7  -3   4       45.64       59.91     34.48 o 
  -6  -3   4       99.18       94.74     28.21 o 
  -5  -3   4       12.78       20.90     16.02 o 
  -4  -3   4       31.67       25.43     13.58 o 
  -3  -3   4     1220.55     1066.15     45.63 o 
  -2  -3   4      714.59      633.01     16.23 o 
  -1  -3   4       73.86       69.61      5.44 o 
   0  -3   4     6921.31     6824.27     84.32 o 
   1  -3   4     1487.42     1404.67     24.73 o 
   2  -3   4     1387.62     1351.45     24.30 o 
   3  -3   4      152.24      202.51      9.37 o 
   4  -3   4      641.23      622.24     18.89 o 
   5  -3   4      130.72      150.00     11.79 o 
   6  -3   4        4.64        0.00      8.71 o 
   7  -3   4      112.40       85.68     18.81 o 
   8  -3   4      188.95      182.51     25.43 o 
  -8  -2   4       19.78        0.00     32.39 o 
  -7  -2   4       12.25        0.00     24.03 o 
  -6  -2   4      300.03      292.22     35.88 o 
  -5  -2   4      254.94      215.25     26.12 o 
  -4  -2   4        0.50        2.09     10.10 o 
  -3  -2   4      761.76      763.48     36.22 o 
  -2  -2   4     1647.31     1685.13     33.57 o 
  -1  -2   4    35601.84    30456.96    862.68 o 
   0  -2   4     5064.91     5445.33     68.24 o 
   1  -2   4     3276.35     3440.17     72.79 o 
   2  -2   4      968.27     1133.91     24.56 o 
   3  -2   4      615.09      639.77     19.16 o 
   4  -2   4      492.52      509.36     21.77 o 
   5  -2   4      225.28      249.84     16.06 o 
   6  -2   4       20.02       28.21     12.19 o 
   7  -2   4       61.39       64.78     17.42 o 
   8  -2   4        7.26       10.10     11.15 o 
  -9  -1   4        0.08        0.00     40.75 o 
  -8  -1   4       37.70       19.50     34.13 o 
  -7  -1   4       27.03       29.95     27.17 o 
  -6  -1   4      202.57      184.25     28.56 o 
  -4  -1   4     3454.60     3574.27     99.27 o 
  -3  -1   4     2719.10     2910.06     79.41 o 
  -2  -1   4      131.32      139.32     11.15 o 
  -1  -1   4    35377.48    28952.63    684.94 o 
   0  -1   4      553.39      487.30     12.71 o 
   1  -1   4    13386.50    12295.73    227.09 o 
   2  -1   4     1828.65     2074.47     43.89 o 
   3  -1   4      635.96      681.03     19.44 o 
   4  -1   4      140.30      150.66     11.08 o 
   5  -1   4      601.65      653.41     36.92 o 
   6  -1   4       78.36       89.17     18.11 o 
   7  -1   4       24.00       14.98     12.19 o 
   8  -1   4        6.78       10.10     12.89 o 
  -9   0   4        1.25        0.00     34.13 o 
  -8   0   4       15.73       14.98     30.65 o 
  -7   0   4       58.25       56.08     29.26 o 
  -6   0   4       31.19       26.12     17.07 o 
  -5   0   4       99.44       59.91     16.72 o 
  -4   0   4     1321.87     1453.11     53.64 o 
  -3   0   4        3.20        5.49      4.30 o 
  -2   0   4     1083.45     1264.56     27.07 o 
  -1   0   4    42367.86    32227.35   1339.81 o 
   0   0   4    15009.79    13961.05    433.29 o 
   1   0   4     1139.52     1228.86     22.47 o 
   2   0   4     1888.89     2086.33     48.41 o 
   3   0   4     4075.07     4279.92     69.08 o 
   4   0   4      521.68      617.12     22.59 o 
   5   0   4        4.75        6.95      7.65 o 
   6   0   4       38.59       29.26     13.58 o 
   7   0   4      246.09      210.37     26.82 o 
   8   0   4       16.03       33.44     14.28 o 
  -9   1   4        6.88        0.00     37.62 o 
  -8   1   4       63.20       76.28     40.40 o 
  -7   1   4        9.20       37.96     26.47 o 
  -6   1   4       24.75       44.23     19.16 o 
  -5   1   4      116.54      122.25     19.16 o 
  -4   1   4     1490.43     1769.72     62.00 o 
  -3   1   4      924.89     1042.17     36.05 o 
  -2   1   4      245.19      226.12     10.45 o 
  -1   1   4     2957.01     3244.61     43.87 o 
   0   1   4        0.04        1.97      2.96 o 
   1   1   4      272.58      249.40     17.07 o 
   2   1   4      309.84      295.60     11.94 o 
   3   1   4     2906.13     3233.32     56.28 o 
   4   1   4      286.76      264.30     16.82 o 
   5   1   4      284.51      287.33     20.72 o 
   6   1   4       43.50       52.94     16.72 o 
   7   1   4      172.39      156.39     25.08 o 
   8   1   4        4.69        5.22     11.49 o 
  -9   2   4       12.71        0.00     36.92 o 
  -8   2   4       16.86       12.54     33.09 o 
  -7   2   4      169.46      259.14     40.75 o 
  -6   2   4       67.49       80.46     21.25 o 
  -5   2   4       45.10       47.02     15.33 o 
  -4   2   4       16.82       11.49      9.06 o 
  -3   2   4      918.61      907.16     24.04 o 
  -2   2   4     1469.14     1652.80     32.48 o 
  -1   2   4        9.45        3.08      3.17 o 
   0   2   4        2.58        8.81      3.32 o 
   1   2   4      659.03      689.35     17.44 o 
   2   2   4       41.32       47.09      6.35 o 
   3   2   4      286.31      307.90     15.27 o 
   4   2   4      242.76      218.57     14.64 o 
   5   2   4        0.27        0.00      6.97 o 
   6   2   4       19.94       28.21     13.93 o 
   7   2   4       45.92       72.10     19.16 o 
   8   2   4        1.11        0.00     10.45 o 
  -9   3   4       97.12      132.70     49.11 o 
  -8   3   4      208.59      322.18     52.25 o 
  -7   3   4      133.62      192.61     34.13 o 
  -6   3   4      501.99      529.77     40.05 o 
  -5   3   4        0.05        0.00      8.01 o 
  -4   3   4      270.92      193.66     18.81 o 
  -3   3   4       15.11       10.01      4.26 o 
  -2   3   4     1715.73     1767.79     70.36 o 
  -1   3   4     1074.19     1083.74     24.00 o 
   0   3   4      252.87      256.37     10.96 o 
   1   3   4     3510.86     3503.12     56.70 o 
   2   3   4      112.33      132.37      9.58 o 
   3   3   4     3421.66     3446.11     61.42 o 
   4   3   4        3.19       14.02      8.03 o 
   5   3   4     1011.94     1080.98     36.58 o 
   6   3   4      102.16      126.09     21.94 o 
   7   3   4        7.09       14.63     12.19 o 
   8   3   4       99.55       98.57     23.68 o 
  -9   4   4       38.76       68.62     45.98 o 
  -8   4   4      238.73      330.89     46.67 o 
  -7   4   4      316.39      381.39     40.75 o 
  -6   4   4       83.41       94.74     20.90 o 
  -5   4   4      547.26      506.08     32.04 o 
  -4   4   4      404.50      405.42     26.82 o 
  -3   4   4     2168.12     2252.94     35.74 o 
  -2   4   4     1766.34     1734.19     28.02 o 
  -1   4   4      951.93     1000.95     23.21 o 
   0   4   4        6.32        0.00      3.41 o 
   1   4   4      269.48      305.54     13.30 o 
   2   4   4      817.37      941.21     25.22 o 
   3   4   4      385.91      353.01     17.41 o 
   4   4   4       70.01       70.70     12.54 o 
   5   4   4        3.09        0.79      9.23 o 
   6   4   4       21.29       30.30     14.63 o 
   7   4   4       87.89       84.64     21.59 o 
  -9   5   4       56.45      122.95     42.84 o 
  -8   5   4      131.55      252.87     42.84 o 
  -7   5   4       40.10       61.30     20.90 o 
  -5   5   4      347.93      361.54     28.21 o 
  -4   5   4       69.09       61.27      7.09 o 
  -3   5   4     2963.43     3170.10     47.44 o 
  -2   5   4      101.12      125.09      6.72 o 
  -1   5   4     8865.46     9036.21    143.67 o 
   0   5   4     2019.31     2063.78     39.47 o 
   1   5   4       14.17        1.72      4.17 o 
   2   5   4      702.36      697.21     22.41 o 
   3   5   4       61.21       47.56      8.77 o 
   4   5   4       92.93       93.33     12.35 o 
   5   5   4       83.73       86.86     13.72 o 
   6   5   4        7.06        9.06     12.89 o 
   7   5   4       10.57       14.63     14.28 o 
  -9   6   4        8.42       68.27     31.00 o 
  -8   6   4       28.94       78.02     26.47 o 
  -7   6   4      156.43      222.91     28.56 o 
  -6   6   4        0.50        6.27      9.75 o 
  -5   6   4      131.03      125.39     18.81 o 
  -4   6   4       89.83       86.03     14.63 o 
  -3   6   4       48.10       49.14      5.42 o 
  -2   6   4      467.25      440.28     12.85 o 
  -1   6   4      333.75      321.63     13.52 o 
   0   6   4        4.55        7.11      4.80 o 
   1   6   4      289.26      265.06     16.72 o 
   2   6   4      425.50      434.40     18.83 o 
   3   6   4        0.20        2.05      6.78 o 
   4   6   4       75.68       82.89     12.38 o 
   5   6   4        0.46        2.08      8.02 o 
   6   6   4        0.37        0.00     10.45 o 
   7   6   4       13.88       10.80     13.93 o 
  -8   7   4        0.03       62.35     19.16 o 
  -7   7   4        4.21        0.00      9.75 o 
  -6   7   4      142.93      133.05     21.59 o 
  -5   7   4       14.31       10.10      9.06 o 
  -4   7   4      284.48      288.05     24.03 o 
  -3   7   4      316.06      295.38     17.41 o 
  -2   7   4      440.22      475.82     14.16 o 
  -1   7   4       72.20       86.02      7.85 o 
   0   7   4      275.03      324.97     14.46 o 
   1   7   4     1439.36     1304.50     31.70 o 
   2   7   4      566.66      536.42     21.76 o 
   3   7   4      148.04      163.99     14.38 o 
   4   7   4      213.03      222.21     23.86 o 
   5   7   4        0.31        0.00      8.28 o 
   6   7   4       13.48        5.92     11.84 o 
  -7   8   4        0.11        0.00      9.40 o 
  -6   8   4        2.10        1.04      9.06 o 
  -5   8   4      428.60      370.94     29.61 o 
  -4   8   4       35.91       26.12     10.80 o 
  -3   8   4       49.80       42.66      7.14 o 
  -2   8   4      967.82      895.59     20.97 o 
  -1   8   4       87.73       85.99      8.31 o 
   0   8   4      148.75      140.97     15.15 o 
   1   8   4      152.60      144.33     11.70 o 
   2   8   4       27.65       21.91      8.08 o 
   3   8   4      354.78      331.37     38.84 o 
   4   8   4       33.51       31.57     13.58 o 
   5   8   4        0.20        5.73     11.67 o 
   6   8   4       45.49       44.23     18.11 o 
  -8   9   4       45.37       26.12     15.33 o 
  -7   9   4       12.67       14.28     12.19 o 
  -6   9   4       15.29        7.31     10.10 o 
  -5   9   4      100.19       82.20     17.42 o 
  -4   9   4       17.46       16.72     10.10 o 
  -3   9   4       73.97       83.24     16.02 o 
  -2   9   4       99.86       86.03     16.02 o 
  -1   9   4        3.86        8.01      8.36 o 
   0   9   4      407.13      402.64     30.65 o 
   1   9   4      105.76      115.29     19.50 o 
   2   9   4      205.76      202.71     25.08 o 
   3   9   4      666.13      633.21     43.89 o 
   4   9   4       26.66       40.05     17.07 o 
   5   9   4      179.11      201.67     30.65 o 
  -8  10   4      216.00      216.30     31.00 o 
  -7  10   4       25.64       35.88     14.98 o 
  -6  10   4      141.12      143.15     23.34 o 
  -5  10   4        6.85        1.74      8.01 o 
  -4  10   4       45.66       47.02     14.63 o 
  -3  10   4      314.13      308.60     28.21 o 
  -2  10   4      895.41      886.08     47.02 o 
  -1  10   4      323.82      333.67     29.95 o 
   0  10   4      376.46      344.12     31.00 o 
   1  10   4      147.20      147.33     21.94 o 
   2  10   4       47.90       37.27     14.63 o 
   3  10   4      240.38      204.10     26.82 o 
   4  10   4      263.42      312.77     35.53 o 
   5  10   4        0.00       33.44     17.76 o 
  -7  11   4        2.34       10.45     11.49 o 
  -6  11   4       35.75       26.12     13.93 o 
  -5  11   4        0.54        0.35      9.06 o 
  -4  11   4      415.94      380.00     32.04 o 
  -3  11   4        0.26        0.00      8.36 o 
  -2  11   4      219.47      212.12     26.82 o 
  -1  11   4       34.43       12.19     11.84 o 
   0  11   4      209.18      237.54     28.56 o 
   1  11   4      217.71      247.64     29.26 o 
   2  11   4       56.74       60.95     17.76 o 
   3  11   4      123.64      190.87     28.56 o 
   4  11   4      232.36      282.82     34.83 o 
  -7  12   4        1.40        5.57      9.75 o 
  -6  12   4       37.21       32.04     15.33 o 
  -5  12   4       22.79       18.81     12.54 o 
  -4  12   4       60.81       85.33     19.85 o 
  -3  12   4      142.44      160.92     26.12 o 
  -2  12   4      115.50      105.19     21.94 o 
  -1  12   4       85.90       86.03     20.20 o 
   0  12   4       17.81       26.47     14.98 o 
   1  12   4        5.10        9.75     13.24 o 
   2  12   4        5.02       10.10     12.89 o 
   3  12   4       62.18       65.83     20.90 o 
   4  12   4        3.01       18.11     14.28 o 
  -6  13   4        0.69        9.75      9.75 o 
  -5  13   4       50.84       89.17     21.25 o 
  -4  13   4       24.66       36.92     16.37 o 
  -3  13   4       15.32        0.00     10.45 o 
  -2  13   4       37.71       21.25     14.98 o 
  -1  13   4       18.60       35.18     17.07 o 
   0  13   4       56.92       76.97     21.59 o 
   1  13   4        2.20       11.15     13.58 o 
   2  13   4       21.26       39.71     17.76 o 
   3  13   4       56.11       66.53     20.55 o 
  -5  14   4        0.01       12.89     11.49 o 
  -4  14   4       87.06      115.98     24.38 o 
  -3  14   4       13.98       29.26     15.67 o 
  -2  14   4        3.79       12.89     14.28 o 
  -1  14   4       86.63       90.21     23.34 o 
   0  14   4      371.35      473.34     42.49 o 
   1  14   4       20.01       28.21     16.37 o 
   2  14   4      203.18      324.27     36.92 o 
  -4  15   4       14.52       34.48     17.07 o 
  -3  15   4      159.35      208.28     32.74 o 
  -2  15   4       69.75       94.39     25.43 o 
  -1  15   4        5.09       17.76     14.98 o 
   0  15   4       39.78       84.99     24.38 o 
  -1 -16   5        0.82       74.88     20.55 o 
   0 -16   5        1.95       12.92     12.54 o 
   1 -16   5       19.53       50.34     38.14 o 
   2 -16   5        0.23       27.61     17.94 o 
   3 -16   5        8.87       56.05     40.93 o 
   4 -16   5        2.06        0.70     15.67 o 
  -2 -15   5       25.27      112.50     28.21 o 
  -1 -15   5       21.62       22.88     15.15 o 
   0 -15   5        7.71       28.40     15.33 o 
   1 -15   5      134.66      189.83     45.98 o 
   2 -15   5       10.66       16.33     13.93 o 
   3 -15   5      245.82      333.76     57.47 o 
   4 -15   5       39.42       58.86     22.29 o 
   5 -15   5       90.10       60.95     22.64 o 
  -3 -14   5      132.37      266.45     42.84 o 
  -2 -14   5      118.21      165.09     33.09 o 
  -1 -14   5       62.47       71.62     16.99 o 
   0 -14   5        2.16        2.26      9.70 o 
   1 -14   5       63.61       61.91     14.03 o 
   2 -14   5       90.51       99.66     16.27 o 
   3 -14   5       29.69       31.17     14.11 o 
   4 -14   5        6.79       14.98     16.02 o 
   5 -14   5      109.61      128.17     27.86 o 
   6 -14   5       54.47       69.31     22.64 o 
  -4 -13   5       40.86      104.49     39.36 o 
  -3 -13   5      423.82      414.83     44.93 o 
  -2 -13   5      472.52      372.68     40.40 o 
  -1 -13   5       31.17       41.37     13.98 o 
   0 -13   5        8.41       13.53     10.20 o 
   1 -13   5     2672.90     2514.98     67.69 o 
   2 -13   5      134.60      120.10     16.15 o 
   3 -13   5      379.40      406.21     40.40 o 
   4 -13   5       44.37       52.94     19.16 o 
   5 -13   5        4.15        6.62     12.54 o 
   6 -13   5       14.75        7.66     13.24 o 
  -5 -12   5        3.12       16.37     36.22 o 
  -4 -12   5       94.16      160.92     41.45 o 
  -3 -12   5       15.43       33.79     28.91 o 
  -2 -12   5        7.52        9.06     20.90 o 
  -1 -12   5        0.52        0.52     10.56 o 
   0 -12   5      129.46      130.05     16.66 o 
   1 -12   5      179.75      176.56     17.64 o 
   2 -12   5        0.02        0.00      6.69 o 
   3 -12   5        0.04        0.00      6.43 o 
   4 -12   5       22.78       21.94     14.98 o 
   5 -12   5       30.21       28.21     15.67 o 
   6 -12   5       74.88       64.78     19.85 o 
   7 -12   5       11.03       17.42     13.24 o 
  -5 -11   5       11.41       68.96     41.10 o 
  -4 -11   5       28.09       19.85     31.00 o 
  -3 -11   5      235.56      217.69     37.27 o 
  -2 -11   5       28.87       25.22     13.33 o 
  -1 -11   5      134.57      131.67     41.27 o 
   0 -11   5      578.29      537.80     28.22 o 
   1 -11   5      753.53      691.17     30.13 o 
   2 -11   5      177.11      157.30     15.57 o 
   3 -11   5      197.48      182.19     16.64 o 
   4 -11   5       41.18       37.89      9.39 o 
   5 -11   5        4.26        9.40     12.19 o 
   6 -11   5      135.68      130.26     24.03 o 
   7 -11   5        0.38        3.13     10.10 o 
  -6 -10   5        4.28        0.00     40.40 o 
  -5 -10   5        2.70       25.08     37.62 o 
  -4 -10   5       32.23       20.90     29.61 o 
  -3 -10   5      114.82      127.83     34.13 o 
  -2 -10   5       34.11       27.89     12.55 o 
  -1 -10   5      163.06      149.74     16.99 o 
   0 -10   5      104.71       99.35     13.47 o 
   1 -10   5       29.25       41.86      9.95 o 
   2 -10   5      183.27      189.07     15.57 o 
   3 -10   5        5.80       10.26      6.43 o 
   4 -10   5      136.22      136.33     13.66 o 
   5 -10   5      411.54      413.78     36.92 o 
   6 -10   5       57.10       59.56     17.76 o 
   7 -10   5       31.17       18.81     12.54 o 
  -6  -9   5        3.63        0.00     43.89 o 
  -5  -9   5       82.09      164.40     43.54 o 
  -4  -9   5       75.49       62.69     30.30 o 
  -3  -9   5      165.37      185.99     32.39 o 
  -2  -9   5       11.28       10.50      9.97 o 
  -1  -9   5       65.13       73.73     12.93 o 
   0  -9   5     1029.31     1047.23     57.99 o 
   1  -9   5      413.37      432.24     22.12 o 
   2  -9   5     1528.15     1592.03     42.83 o 
   3  -9   5       30.87       29.96      7.34 o 
   4  -9   5      984.47      965.04     42.67 o 
   5  -9   5      490.84      422.49     36.57 o 
   6  -9   5      146.72      140.37     22.99 o 
  -7  -8   5        3.75        0.00     45.28 o 
  -6  -8   5      180.59      187.39     50.85 o 
  -5  -8   5      328.93      383.13     51.20 o 
  -4  -8   5     1110.37     1090.53     67.57 o 
  -3  -8   5      342.89      365.72     44.23 o 
  -2  -8   5      376.19      385.32     25.59 o 
  -1  -8   5      574.98      577.86     27.19 o 
   0  -8   5      368.77      371.74     11.61 o 
   1  -8   5      140.51      129.15      7.15 o 
   2  -8   5      115.77      116.79      7.71 o 
   3  -8   5        0.03        0.00      3.37 o 
   4  -8   5      426.13      386.45     14.25 o 
   5  -8   5      311.39      306.16     21.59 o 
   6  -8   5       16.84       24.38     11.15 o 
   7  -8   5      153.82      125.39     19.50 o 
   8  -8   5       10.71        4.18     11.49 o 
  -7  -7   5       52.95       39.01     43.89 o 
  -6  -7   5       52.40       89.17     40.40 o 
  -5  -7   5        1.10        0.00     26.12 o 
  -4  -7   5      279.93      262.27     36.92 o 
  -3  -7   5     1094.32     1081.13     59.91 o 
  -2  -7   5      204.15      189.27     17.97 o 
  -1  -7   5      298.27      293.38     11.55 o 
   0  -7   5      515.79      518.42     13.80 o 
   1  -7   5     2981.32     3149.39     49.76 o 
   2  -7   5       36.75       19.74      4.24 o 
   3  -7   5     1854.80     1876.88     32.71 o 
   4  -7   5      124.30      116.30      9.10 o 
   5  -7   5      678.91      694.51     32.74 o 
   6  -7   5      169.25      148.38     18.81 o 
   7  -7   5      155.15      175.89     22.64 o 
   8  -7   5       17.60       17.42     12.89 o 
  -8  -6   5       68.56       62.35     51.90 o 
  -7  -6   5       11.50       20.90     37.96 o 
  -6  -6   5        0.09       12.54     28.91 o 
  -5  -6   5       53.14       89.17     32.74 o 
  -4  -6   5      164.74      133.40     27.86 o 
  -3  -6   5       44.48       28.21     18.46 o 
  -2  -6   5        3.93        0.00      7.33 o 
  -1  -6   5      102.90      103.28      7.27 o 
   0  -6   5      795.08      777.76     17.39 o 
   1  -6   5     2770.58     3090.18     45.74 o 
   2  -6   5     1232.63     1366.70     24.67 o 
   3  -6   5      169.09      202.57      9.95 o 
   4  -6   5       10.65        8.36      4.70 o 
   5  -6   5      124.37      117.38     15.67 o 
   6  -6   5       56.42       61.30     14.98 o 
   7  -6   5        0.21        0.00      9.06 o 
   8  -6   5        2.08        0.00     10.80 o 
  -8  -5   5       11.16        0.00     38.31 o 
  -7  -5   5       11.69       11.84     35.53 o 
  -6  -5   5        7.38        0.00     25.43 o 
  -5  -5   5       18.44       53.64     24.03 o 
  -4  -5   5       78.03       82.55     22.99 o 
  -3  -5   5       27.22       25.77     15.33 o 
  -2  -5   5        0.29        2.15      3.82 o 
  -1  -5   5      141.26      153.63      8.33 o 
   0  -5   5      116.25      112.73      6.93 o 
   1  -5   5     3191.90     3355.02     47.11 o 
   2  -5   5     1269.09     1265.12     22.59 o 
   3  -5   5      280.76      232.45     14.98 o 
   4  -5   5       49.91       55.03     11.15 o 
   5  -5   5      127.88      138.62     17.76 o 
   6  -5   5      331.29      330.54     27.17 o 
   7  -5   5       36.03       35.53     14.28 o 
   8  -5   5      291.55      314.17     30.65 o 
  -8  -4   5      151.32      176.94     49.81 o 
  -7  -4   5       20.26        0.00     33.09 o 
  -6  -4   5       38.62       41.10     27.17 o 
  -5  -4   5      170.80      229.53     31.35 o 
  -4  -4   5      142.70      105.54     20.90 o 
  -3  -4   5       21.73       34.13     13.93 o 
  -2  -4   5     1141.15     1117.44     24.09 o 
  -1  -4   5      974.40     1044.33     21.54 o 
   0  -4   5      825.70      929.57     18.68 o 
   1  -4   5     1401.22     1554.14     25.37 o 
   2  -4   5      118.02      131.08      6.69 o 
   3  -4   5      862.67      841.42     19.16 o 
   4  -4   5      749.75      738.65     32.39 o 
   5  -4   5       34.66       28.56     11.15 o 
   6  -4   5      203.85      195.75     21.94 o 
   7  -4   5       72.23       72.79     18.46 o 
   8  -4   5      276.13      266.45     29.26 o 
  -8  -3   5       92.76      117.03     50.16 o 
  -7  -3   5       65.68       77.67     38.66 o 
  -6  -3   5      144.16      127.48     30.65 o 
  -5  -3   5       20.65       21.94     17.76 o 
  -4  -3   5        0.40        0.00     11.49 o 
  -3  -3   5        0.53        5.92      9.40 o 
  -2  -3   5        4.82        7.42      3.97 o 
  -1  -3   5      623.27      660.33     15.98 o 
   0  -3   5       50.68       45.04      4.72 o 
   1  -3   5     1425.10     1557.83     27.57 o 
   2  -3   5     2010.06     1993.33     51.55 o 
   3  -3   5       91.43      127.64      8.20 o 
   4  -3   5     2918.07     3062.50     53.77 o 
   5  -3   5        0.16        1.39      8.01 o 
   6  -3   5      163.23      204.45     24.03 o 
   7  -3   5       39.70       51.55     17.07 o 
   8  -3   5       63.46       60.95     19.16 o 
  -8  -2   5       86.05       71.05     45.98 o 
  -7  -2   5       36.53       38.66     30.30 o 
  -6  -2   5      137.30      135.49     28.91 o 
  -5  -2   5       62.65       91.25     19.50 o 
  -4  -2   5       82.10       47.02     13.93 o 
  -3  -2   5     1986.48     1964.03     41.41 o 
  -2  -2   5     1149.67     1222.96     23.85 o 
  -1  -2   5      184.67      177.94      8.08 o 
   0  -2   5     1913.03     1917.17     29.23 o 
   1  -2   5      140.83      133.05     12.19 o 
   2  -2   5     1151.60     1175.87     36.57 o 
   3  -2   5       37.93       71.79      8.88 o 
   4  -2   5       63.86       55.95      8.18 o 
   5  -2   5      139.60      175.54     19.85 o 
   6  -2   5       97.31       94.39     19.16 o 
   7  -2   5       85.75       90.91     20.90 o 
   8  -2   5       20.68       22.99     14.98 o 
  -9  -1   5        3.55        0.00     36.22 o 
  -8  -1   5       21.12        0.00     36.92 o 
  -7  -1   5        2.52        0.00     21.94 o 
  -6  -1   5      318.74      319.04     37.96 o 
  -5  -1   5      161.72      146.98     22.29 o 
  -4  -1   5     3921.96     3520.63     99.61 o 
  -3  -1   5     1165.05     1182.93     29.70 o 
  -2  -1   5       31.29       29.22      4.27 o 
  -1  -1   5      461.12      467.54     14.58 o 
   0  -1   5      509.77      535.55     32.04 o 
   1  -1   5       16.04        4.88      6.62 o 
   2  -1   5     1211.74     1229.85     38.31 o 
   3  -1   5        5.67       19.32      5.26 o 
   4  -1   5     1020.34     1102.90     29.23 o 
   5  -1   5       93.15       96.48     17.07 o 
   6  -1   5      298.45      320.09     29.26 o 
   7  -1   5      354.21      340.29     33.09 o 
   8  -1   5       15.59       18.11     14.98 o 
  -9   0   5       11.05        0.00     39.01 o 
  -8   0   5       22.25       35.88     39.36 o 
  -7   0   5        1.56        0.00     21.59 o 
  -6   0   5      221.36      235.10     32.39 o 
  -5   0   5        7.36        0.35     11.15 o 
  -4   0   5     2013.53     1766.93     61.65 o 
  -3   0   5      174.42      172.69     11.47 o 
  -2   0   5      525.48      533.04     17.21 o 
  -1   0   5     2069.73     1948.06     63.29 o 
   0   0   5     4424.22     4342.35     65.13 o 
   1   0   5      294.41      345.32     10.37 o 
   2   0   5     3251.25     3213.90     51.08 o 
   3   0   5      615.05      782.55     26.30 o 
   4   0   5       89.11       87.45     23.16 o 
   5   0   5       68.84       57.82     15.67 o 
   6   0   5       63.74      103.79     20.90 o 
   7   0   5       95.40       73.49     20.20 o 
   8   0   5       30.98       17.76     14.28 o 
  -9   1   5       33.74        0.00     45.63 o 
  -8   1   5        7.12        0.00     29.95 o 
  -7   1   5       10.78       10.80     24.73 o 
  -6   1   5        0.47        3.83     14.98 o 
  -5   1   5       10.21       15.33     12.19 o 
  -4   1   5      183.24      135.14     17.76 o 
  -3   1   5        3.97        0.00      3.60 o 
  -2   1   5      397.91      443.67     15.00 o 
  -1   1   5      176.05      181.92      6.47 o 
   0   1   5     1864.37     1799.76     32.87 o 
   1   1   5      900.05      943.02     20.72 o 
   2   1   5        5.47        6.33      3.90 o 
   3   1   5       91.89      101.33      8.53 o 
   4   1   5       51.74       58.06      9.46 o 
   5   1   5      105.28       89.51     17.42 o 
   6   1   5      273.99      288.05     28.56 o 
   7   1   5      233.54      261.92     31.35 o 
   8   1   5       62.88       63.04     21.25 o 
  -9   2   5       51.92       49.46     46.32 o 
  -8   2   5       90.88      143.15     46.32 o 
  -7   2   5      164.45      211.42     37.27 o 
  -6   2   5       26.11       54.34     20.90 o 
  -5   2   5      139.36      143.50     20.55 o 
  -4   2   5     2225.92     2257.34     72.79 o 
  -3   2   5     2006.18     2060.47     41.94 o 
  -2   2   5     1101.65     1189.68     27.17 o 
  -1   2   5       25.59       24.21      4.60 o 
   0   2   5        1.96        6.89      3.27 o 
   1   2   5       52.09       44.78      5.48 o 
   2   2   5      169.09      196.58     11.19 o 
   3   2   5        9.67        2.71      5.04 o 
   4   2   5       66.72       66.41     10.06 o 
   5   2   5      253.15      261.23     25.08 o 
   6   2   5        0.78        0.00     10.80 o 
   7   2   5       40.48       25.08     16.02 o 
   8   2   5       85.82       89.17     23.68 o 
  -9   3   5       40.28        0.00     39.36 o 
  -8   3   5      395.19      448.61     48.07 o 
  -7   3   5       27.36       64.09     27.17 o 
  -6   3   5        3.28        2.79     12.89 o 
  -5   3   5       69.96       89.17     17.07 o 
  -4   3   5        1.92        0.00      4.10 o 
  -3   3   5      309.62      390.90     15.92 o 
  -2   3   5       27.35       13.90      4.30 o 
  -1   3   5     1752.47     1773.27     54.68 o 
   0   3   5      153.72      161.52      9.60 o 
   1   3   5      103.70      114.40      8.97 o 
   2   3   5      626.54      671.58     20.18 o 
   3   3   5       18.25        9.44      5.90 o 
   4   3   5       20.90       21.63      8.08 o 
   5   3   5      492.01      433.98     31.70 o 
   6   3   5       55.66       73.49     19.50 o 
   7   3   5       17.34       24.73     16.02 o 
  -9   4   5       50.95       22.64     40.05 o 
  -8   4   5       78.55      133.75     39.71 o 
  -7   4   5       30.43       29.61     20.20 o 
  -6   4   5       72.62       84.64     19.50 o 
  -5   4   5      125.23      126.43     18.46 o 
  -4   4   5       45.98       38.03      7.62 o 
  -3   4   5     1029.29      866.48     24.84 o 
  -2   4   5       47.23       54.47      6.77 o 
  -1   4   5      484.71      420.79     15.32 o 
   0   4   5     2382.44     2581.40     46.72 o 
   1   4   5        2.55        8.90      4.69 o 
   2   4   5     2494.39     2555.84     51.72 o 
   3   4   5       58.52       65.45      9.10 o 
   4   4   5     1101.37     1084.03     32.98 o 
   5   4   5       16.10       20.68      9.62 o 
   6   4   5       24.38       18.46     14.28 o 
   7   4   5       15.64        9.40     14.28 o 
  -9   5   5        0.35       20.90     34.83 o 
  -8   5   5        2.21       20.90     22.64 o 
  -7   5   5       61.24      123.30     26.12 o 
  -5   5   5     1036.03     1059.53     50.16 o 
  -4   5   5      309.06      281.02     15.21 o 
  -3   5   5       27.09       32.71      6.64 o 
  -2   5   5      103.90       90.21      8.33 o 
  -1   5   5      125.50      113.61      8.87 o 
   0   5   5     2729.71     2809.40     50.80 o 
   1   5   5       21.40       31.11      6.35 o 
   2   5   5      792.74      859.03     25.71 o 
   3   5   5      939.23      910.13     28.41 o 
   4   5   5      109.37       99.88     12.54 o 
   5   5   5      168.37      182.65     32.91 o 
   6   5   5        5.79        0.00     11.15 o 
   7   5   5        7.12        1.04     14.28 o 
  -8   6   5       10.95       50.85     22.99 o 
  -7   6   5       52.72      106.93     20.90 o 
  -6   6   5      179.04      160.57     22.99 o 
  -5   6   5       39.32       48.41     13.58 o 
  -4   6   5       12.90       15.37      5.90 o 
  -3   6   5      377.99      410.19     17.21 o 
  -2   6   5      317.03      298.60     21.94 o 
  -1   6   5     4238.08     4509.09     74.13 o 
   0   6   5       12.78       26.83      6.03 o 
   1   6   5     1125.77     1203.69     30.54 o 
   2   6   5      367.91      371.49     17.75 o 
   3   6   5      242.23      183.67     14.39 o 
   4   6   5      555.09      497.77     25.25 o 
   5   6   5       68.10       64.27     12.68 o 
   6   6   5      191.15      168.93     25.43 o 
   7   6   5        1.24        0.00     12.19 o 
  -8   7   5        6.81       72.79     18.46 o 
  -7   7   5        9.29       11.49     12.19 o 
  -6   7   5      679.32      576.09     40.05 o 
  -5   7   5      131.33      119.47     18.81 o 
  -4   7   5      546.82      534.42     21.59 o 
  -3   7   5       43.46       62.49      8.18 o 
  -2   7   5     1040.50     1039.01     27.78 o 
  -1   7   5      402.93      362.35     15.57 o 
   0   7   5      235.33      198.09     12.72 o 
   1   7   5      509.49      508.58     20.08 o 
   2   7   5       38.52       43.85      8.86 o 
   3   7   5      952.68      886.70     40.05 o 
   4   7   5      844.09      825.92     72.27 o 
   5   7   5       17.73       18.02     14.28 o 
   6   7   5       12.91        1.74     12.89 o 
  -8   8   5       38.45       95.09     17.42 o 
  -7   8   5       13.58        5.57     11.49 o 
  -6   8   5      117.13      136.53     22.29 o 
  -5   8   5      170.01      144.20     20.90 o 
  -4   8   5       12.80       10.74      5.85 o 
  -3   8   5       53.54       47.99      7.78 o 
  -2   8   5      232.56      215.20     12.75 o 
  -1   8   5      135.19      128.32     10.50 o 
   0   8   5      268.37      245.42     14.06 o 
   1   8   5      358.09      345.74     17.48 o 
   2   8   5       54.06       58.10     10.02 o 
   3   8   5      231.43      194.28     44.76 o 
   4   8   5        3.08        2.96      7.87 o 
   5   8   5        0.94        6.76     16.72 o 
   6   8   5       64.90       47.37     19.85 o 
  -8   9   5        8.73        0.00     12.89 o 
  -7   9   5        6.21       13.58     13.58 o 
  -6   9   5       47.72       55.38     16.37 o 
  -5   9   5        2.96        0.00      7.66 o 
  -4   9   5      191.19      192.61     22.64 o 
  -3   9   5      593.89      576.51     21.55 o 
  -2   9   5       37.15       38.66     12.54 o 
  -1   9   5        3.11        1.04      7.31 o 
   0   9   5      824.40      771.14     41.45 o 
   1   9   5       19.54       12.89     11.84 o 
   2   9   5      116.83      132.01     19.85 o 
   3   9   5       17.08       32.39     15.33 o 
   4   9   5        5.43       15.33     14.28 o 
   5   9   5        2.01       16.37     13.93 o 
  -7  10   5       25.95       27.17     13.93 o 
  -6  10   5        0.35        7.31      9.75 o 
  -5  10   5       70.11       78.72     18.11 o 
  -4  10   5      294.04      245.20     25.77 o 
  -3  10   5        4.23        2.09      9.40 o 
  -2  10   5       28.48       27.17     13.24 o 
  -1  10   5      459.27      483.44     36.22 o 
   0  10   5      311.17      323.22     29.61 o 
   1  10   5      317.35      336.11     30.65 o 
   2  10   5       14.27       21.25     12.89 o 
   3  10   5      105.14      126.78     21.94 o 
   4  10   5       15.79       18.11     12.89 o 
   5  10   5       37.89      105.19     23.34 o 
  -7  11   5       10.43       19.85     14.98 o 
  -6  11   5       12.77       19.16     13.24 o 
  -5  11   5      101.35      107.28     21.25 o 
  -4  11   5        6.94        4.18      9.40 o 
  -3  11   5      116.05      122.60     21.94 o 
  -2  11   5        0.02        0.00      8.71 o 
  -1  11   5      564.28      547.18     39.01 o 
   0  11   5      169.99      166.84     24.38 o 
   1  11   5      135.70      135.49     22.99 o 
   2  11   5       77.42       87.08     20.20 o 
   3  11   5        0.03       21.25     13.58 o 
   4  11   5       23.58       51.20     18.81 o 
  -6  12   5       26.67       19.50     12.54 o 
  -5  12   5       18.70       27.17     13.93 o 
  -4  12   5      132.34      108.32     21.59 o 
  -3  12   5       31.85       53.29     17.76 o 
  -2  12   5       31.44       54.68     18.11 o 
  -1  12   5       42.17       59.21     18.46 o 
   0  12   5      142.50      111.11     22.29 o 
   1  12   5       54.41       84.64     20.55 o 
   2  12   5       14.19       28.21     15.33 o 
   3  12   5      155.13      156.74     26.12 o 
  -6  13   5      101.32      155.34     26.47 o 
  -5  13   5        3.49        8.71     10.80 o 
  -4  13   5       76.28       80.81     20.90 o 
  -3  13   5       58.88       67.57     21.25 o 
  -2  13   5        8.73       18.81     15.33 o 
  -1  13   5      226.55      244.86     30.65 o 
   0  13   5       21.26       39.01     18.11 o 
   1  13   5        0.02       13.24     13.93 o 
   2  13   5        4.70       32.39     16.72 o 
  -5  14   5       37.30       64.78     21.25 o 
  -4  14   5      103.32      132.01     26.12 o 
  -3  14   5        0.40       11.84     12.89 o 
  -2  14   5        9.58        6.62     12.89 o 
  -1  14   5      139.46      168.23     29.26 o 
   0  14   5        8.48       28.21     16.72 o 
   1  14   5        0.24       20.90     14.28 o 
  -3  15   5       52.36       82.55     24.38 o 
  -2  15   5        3.15       22.29     15.33 o 
  -1  15   5        7.53       36.92     17.07 o 
  -1 -16   6        8.15       35.70     24.56 o 
   0 -16   6       54.44       69.51     15.40 o 
   1 -16   6      120.38      198.97     59.91 o 
   2 -16   6        1.96       44.08     33.61 o 
   3 -16   6        0.01        0.00     15.67 o 
  -2 -15   6       43.39       91.25     25.43 o 
  -1 -15   6      150.59      149.17     37.09 o 
   0 -15   6        0.58       16.43     12.71 o 
   1 -15   6        2.28        7.01      9.21 o 
   2 -15   6        5.08       27.82     21.42 o 
   3 -15   6       69.75       78.72     25.77 o 
   4 -15   6      145.43      138.28     30.30 o 
   5 -15   6       10.64        3.13     14.63 o 
  -3 -14   6       45.37      112.85     34.83 o 
  -2 -14   6        3.18       42.84     23.68 o 
  -1 -14   6        0.90        0.00     10.04 o 
   0 -14   6        0.02        3.54      9.42 o 
   1 -14   6       13.60       15.27      9.87 o 
   2 -14   6       20.82       24.63     11.32 o 
   3 -14   6      179.87      181.47     31.70 o 
   4 -14   6        9.92       10.10     14.98 o 
   5 -14   6       11.93       14.63     14.98 o 
   6 -14   6       77.87       80.46     24.38 o 
  -4 -13   6        0.56       67.22     35.88 o 
  -3 -13   6       34.18      139.32     39.36 o 
  -2 -13   6       17.03       36.81     40.75 o 
  -1 -13   6       33.33       46.08     14.77 o 
   0 -13   6       32.14       31.26     11.70 o 
   1 -13   6      922.06      868.96     62.00 o 
   2 -13   6       49.68       56.37     12.37 o 
   3 -13   6      170.67      209.23     19.33 o 
   4 -13   6       25.34       29.61     17.76 o 
   5 -13   6       66.24       70.36     22.64 o 
   6 -13   6       63.43       70.36     22.29 o 
  -5 -12   6        1.57       53.29     43.54 o 
  -4 -12   6        0.18       50.85     35.88 o 
  -3 -12   6      316.63      370.24     47.37 o 
  -2 -12   6       70.02       72.50     19.50 o 
  -1 -12   6      203.51      201.68     28.56 o 
   0 -12   6      137.74      144.56     17.41 o 
   1 -12   6        0.70        4.78      7.85 o 
   2 -12   6      667.78      670.02     30.62 o 
   3 -12   6      326.51      355.64     22.46 o 
   4 -12   6      491.65      535.34     45.63 o 
   5 -12   6      213.36      189.82     28.21 o 
   6 -12   6      213.81      202.71     30.30 o 
   7 -12   6       17.80       26.12     14.63 o 
  -5 -11   6        7.65        0.00     37.62 o 
  -4 -11   6       29.25       15.33     34.13 o 
  -3 -11   6      171.82      200.62     37.96 o 
  -2 -11   6      627.58      614.65     35.56 o 
  -1 -11   6        0.01        0.00      9.27 o 
   0 -11   6      291.46      300.79     23.15 o 
   1 -11   6      190.77      234.61     20.08 o 
   2 -11   6       48.72       52.86     10.89 o 
   3 -11   6      451.19      458.10     24.32 o 
   4 -11   6      196.76      194.70     27.86 o 
   5 -11   6       74.68       37.62     16.37 o 
   6 -11   6      194.09      172.76     27.86 o 
   7 -11   6        3.99        6.62     11.15 o 
  -6 -10   6       99.62      138.62     53.29 o 
  -5 -10   6       55.51       64.78     40.40 o 
  -4 -10   6      172.43      205.85     42.14 o 
  -3 -10   6      271.64      315.56     44.23 o 
  -2 -10   6     1413.15     1258.39     47.38 o 
  -1 -10   6      682.23      551.76     35.53 o 
   0 -10   6      174.95      165.90     16.21 o 
   1 -10   6       13.98       18.92      8.23 o 
   2 -10   6      301.26      300.53     19.07 o 
   3 -10   6        0.77        2.28      5.75 o 
   4 -10   6      140.68      120.16     22.64 o 
   5 -10   6        7.23        2.79      9.75 o 
   6 -10   6      138.40       94.74     21.59 o 
   7 -10   6        0.71        5.22      9.75 o 
  -6  -9   6      384.33      352.48     60.60 o 
  -5  -9   6       49.62       50.85     36.57 o 
  -4  -9   6        1.25       14.63     28.56 o 
  -3  -9   6      493.58      536.38     56.42 o 
  -2  -9   6       54.74       45.03     13.29 o 
  -1  -9   6        1.24        5.87      8.11 o 
   0  -9   6       10.39        9.91      7.98 o 
   1  -9   6      423.88      409.96     21.84 o 
   2  -9   6      821.60      796.19     28.42 o 
   3  -9   6       22.50       15.60      6.38 o 
   4  -9   6      644.14      588.98     42.49 o 
   5  -9   6      293.42      285.96     31.00 o 
  -7  -8   6      244.44      211.77     57.82 o 
  -6  -8   6      163.80      176.24     50.16 o 
  -5  -8   6       31.47       41.10     32.04 o 
  -4  -8   6       55.45       42.49     29.26 o 
  -3  -8   6       13.76       39.36     24.38 o 
  -2  -8   6      319.40      302.92     22.95 o 
  -1  -8   6        5.24        6.08      4.12 o 
   0  -8   6       86.73       91.54      7.05 o 
   1  -8   6      948.03      971.68     21.12 o 
   2  -8   6       42.64       55.12      6.12 o 
   3  -8   6        0.22        0.00      3.21 o 
   4  -8   6      494.10      466.69     44.41 o 
   5  -8   6      485.76      535.69     28.91 o 
   6  -8   6      131.22      136.19     18.46 o 
   7  -8   6      199.82      215.25     24.03 o 
   8  -8   6        3.24        0.00     11.84 o 
  -7  -7   6        1.05        0.00     37.62 o 
  -6  -7   6       47.23        6.97     36.22 o 
  -5  -7   6        0.50       11.15     26.47 o 
  -4  -7   6        0.02       12.89     24.38 o 
  -3  -7   6      721.66      676.05     55.03 o 
  -2  -7   6     1337.20     1302.88     43.54 o 
  -1  -7   6     1448.65     1556.31     30.42 o 
   0  -7   6        1.33        0.00      3.23 o 
   1  -7   6      624.30      595.49     15.90 o 
   2  -7   6       42.86       40.82      5.23 o 
   3  -7   6      472.48      488.86     14.53 o 
   4  -7   6       60.25       70.36     12.19 o 
   5  -7   6      114.37      119.12     15.67 o 
   6  -7   6      122.04      128.87     18.46 o 
   7  -7   6      110.58      115.98     20.20 o 
   8  -7   6        2.12        2.44     11.84 o 
  -7  -6   6      152.85      213.86     55.73 o 
  -6  -6   6        0.17        0.00     29.26 o 
  -5  -6   6       17.96       32.39     27.52 o 
  -4  -6   6      288.91      337.16     39.01 o 
  -3  -6   6       27.12       33.44     17.76 o 
  -2  -6   6      583.12      561.28     18.19 o 
  -1  -6   6      194.73      156.31      9.92 o 
   0  -6   6       19.59       25.34      4.85 o 
   1  -6   6     4253.87     4379.68     60.31 o 
   2  -6   6     2208.80     2333.42     36.83 o 
   3  -6   6     1800.99     1753.46     43.54 o 
   4  -6   6      126.85      127.48     14.98 o 
   5  -6   6      806.22      751.29     35.18 o 
   6  -6   6      123.38      129.92     19.50 o 
   7  -6   6        0.77        3.48     11.15 o 
   8  -6   6       98.01       82.20     20.55 o 
  -8  -5   6      143.46      128.52     56.08 o 
  -7  -5   6        2.02        6.97     38.66 o 
  -6  -5   6      109.46       88.82     36.22 o 
  -5  -5   6      484.37      391.14     45.28 o 
  -4  -5   6        5.41       15.33     16.72 o 
  -3  -5   6     1392.68     1191.54     56.08 o 
  -2  -5   6      300.93      335.52     13.72 o 
  -1  -5   6      743.11      673.39     17.77 o 
   0  -5   6     1148.64     1171.00     23.26 o 
   1  -5   6      115.95      110.90      7.46 o 
   2  -5   6      927.91      936.64     18.61 o 
   3  -5   6      270.41      299.73     10.89 o 
   4  -5   6      218.45      237.19     19.16 o 
   5  -5   6       61.38       68.62     14.63 o 
   6  -5   6        0.01        6.27     10.45 o 
   7  -5   6      138.45      144.20     22.99 o 
   8  -5   6       20.23       14.98     14.28 o 
  -8  -4   6       21.00        0.00     42.49 o 
  -7  -4   6       12.82       18.81     38.31 o 
  -6  -4   6        6.72        6.27     26.82 o 
  -5  -4   6        0.05       12.19     19.50 o 
  -4  -4   6        8.07       21.59     16.37 o 
  -3  -4   6      162.43      171.02     21.94 o 
  -2  -4   6     1131.41     1091.13     24.64 o 
  -1  -4   6      561.08      552.91     15.88 o 
   0  -4   6      589.38      681.47     16.57 o 
   1  -4   6      438.76      377.57     11.45 o 
   2  -4   6       36.59       26.86      4.70 o 
   3  -4   6      492.14      451.75     23.68 o 
   4  -4   6       35.81       33.09     10.45 o 
   5  -4   6        8.03        8.71      9.75 o 
   6  -4   6     1347.55     1362.90     57.12 o 
   7  -4   6      118.86      112.50     21.94 o 
   8  -4   6       46.67       45.63     18.46 o 
  -8  -3   6       30.46       62.69     44.58 o 
  -7  -3   6      209.20      268.19     46.67 o 
  -6  -3   6      143.94      141.41     31.70 o 
  -5  -3   6      428.12      339.94     37.62 o 
  -4  -3   6      814.49      650.28     41.10 o 
  -3  -3   6     1252.20     1366.53     64.44 o 
  -2  -3   6       79.41       95.61      7.53 o 
  -1  -3   6      742.81      928.01     33.71 o 
   0  -3   6      427.93      408.70     12.32 o 
   1  -3   6      880.50      930.91     20.72 o 
   2  -3   6       99.92       95.09     11.84 o 
   3  -3   6      602.75      601.17     27.52 o 
   4  -3   6      191.91      169.97     17.07 o 
   5  -3   6      122.08      144.20     19.50 o 
   6  -3   6      180.01      211.77     25.08 o 
   7  -3   6      135.88       94.39     21.59 o 
   8  -3   6       21.96        4.18     14.28 o 
  -8  -2   6       99.37      148.72     48.41 o 
  -7  -2   6       20.56        1.74     30.30 o 
  -6  -2   6       17.02       18.81     21.94 o 
  -5  -2   6        0.59       14.28     14.63 o 
  -4  -2   6     1278.62     1284.88     55.03 o 
  -3  -2   6     1337.10     1359.16     33.66 o 
  -2  -2   6       91.62       99.81      7.24 o 
  -1  -2   6      105.95       99.70      6.70 o 
   0  -2   6      223.77      228.22      9.03 o 
   1  -2   6        8.35       12.71      3.58 o 
   2  -2   6     2447.32     2817.06     69.66 o 
   3  -2   6     1985.41     2121.50     59.91 o 
   4  -2   6      467.39      470.21     27.86 o 
   5  -2   6      156.56      203.41     21.59 o 
   6  -2   6      447.75      482.75     35.18 o 
   7  -2   6       77.04      109.71     23.68 o 
   8  -2   6       41.52       42.84     19.50 o 
  -8  -1   6        6.33        0.00     39.01 o 
  -7  -1   6       56.27       74.88     33.44 o 
  -6  -1   6      444.77      426.32     46.67 o 
  -5  -1   6       15.61       10.80     13.58 o 
  -4  -1   6     2404.16     2374.37     77.67 o 
  -3  -1   6      321.30      329.52     15.46 o 
  -2  -1   6       93.97       96.04      8.23 o 
  -1  -1   6     5229.08     5350.72     70.10 o 
   0  -1   6     4985.29     5199.30     77.56 o 
   2  -1   6       14.06        2.09      6.62 o 
   3  -1   6      455.87      512.28     14.08 o 
   4  -1   6       37.97       32.04     11.49 o 
   5  -1   6      176.81      187.73     22.64 o 
   6  -1   6      144.91      142.11     23.34 o 
   7  -1   6       66.79       93.69     22.99 o 
   8  -1   6        3.83        0.00     13.93 o 
  -9   0   6       18.98        0.00     42.84 o 
  -8   0   6       66.21      105.19     47.72 o 
  -7   0   6        7.29        0.00     25.77 o 
  -6   0   6       16.49       12.54     19.50 o 
  -5   0   6       60.19       67.57     17.76 o 
  -4   0   6       60.52       58.21      9.02 o 
  -3   0   6     1060.26     1056.04     28.61 o 
  -2   0   6     3363.90     3523.21     50.64 o 
  -1   0   6        6.14        9.91      2.77 o 
   0   0   6     2895.20     3181.45     51.59 o 
   1   0   6      934.16      964.77     20.57 o 
   2   0   6      761.93      736.00     17.01 o 
   3   0   6       25.95       13.66      5.05 o 
   4   0   6       27.10       20.55     10.45 o 
   5   0   6      427.97      433.98     30.65 o 
   6   0   6        2.25        0.00     10.80 o 
   7   0   6      287.40      258.79     32.39 o 
   8   0   6        0.22        1.74     13.93 o 
  -9   1   6       92.20      107.97     57.47 o 
  -8   1   6        0.99        0.00     27.86 o 
  -7   1   6        8.20        1.39     24.73 o 
  -6   1   6       47.85       88.82     24.73 o 
  -5   1   6       34.14       43.19     15.67 o 
  -4   1   6      282.50      282.43     16.14 o 
  -3   1   6      698.55      733.09     37.79 o 
  -2   1   6        0.50        0.64      3.56 o 
  -1   1   6     2840.00     2821.84     40.80 o 
   0   1   6     1048.07     1122.16     24.71 o 
   1   1   6     2459.50     2684.70     45.82 o 
   2   1   6        0.44        7.85      4.18 o 
   3   1   6        8.57       15.44      5.27 o 
   4   1   6       37.04       40.40     12.89 o 
   5   1   6      261.52      245.20     24.38 o 
   6   1   6      227.77      231.62     28.56 o 
   7   1   6        9.23       21.59     14.98 o 
   8   1   6        3.10        2.79     15.33 o 
  -8   2   6        3.65        0.00     31.70 o 
  -7   2   6        1.56       14.28     25.43 o 
  -6   2   6       25.51       28.21     16.72 o 
  -5   2   6      461.21      441.99     35.18 o 
  -4   2   6       68.31       93.19     10.56 o 
  -3   2   6       96.85       87.59      8.74 o 
  -2   2   6       33.09       22.51      5.17 o 
  -1   2   6        0.06        0.00      3.16 o 
   0   2   6       19.14       33.33      5.27 o 
   1   2   6      719.84      703.29     19.19 o 
   2   2   6      235.12      198.74     11.21 o 
   3   2   6     1105.00     1101.14     28.06 o 
   4   2   6       10.01        8.71      9.40 o 
   5   2   6     2168.56     2211.02     75.58 o 
   6   2   6      237.87      238.93     28.91 o 
   7   2   6       17.81       38.66     17.07 o 
  -9   3   6        4.18        0.00     41.80 o 
  -8   3   6      124.19      188.43     43.89 o 
  -7   3   6       16.10       18.11     20.20 o 
  -6   3   6       65.28       75.58     21.59 o 
  -5   3   6      360.26      257.39     25.08 o 
  -4   3   6      419.63      478.64     20.08 o 
  -3   3   6       85.01       71.98      8.49 o 
  -2   3   6       41.11       37.72      6.14 o 
  -1   3   6       11.60       13.48      4.55 o 
   0   3   6      580.16      619.36     18.70 o 
   1   3   6     1989.61     2077.64     61.13 o 
   2   3   6     1176.23     1277.64     29.83 o 
   3   3   6       33.28       31.59      7.28 o 
   4   3   6        5.60        6.62      7.26 o 
   5   3   6      246.73      239.63     25.77 o 
   6   3   6       52.94       45.63     17.42 o 
   7   3   6       60.44       49.46     19.85 o 
  -9   4   6        8.33        0.70     35.18 o 
  -8   4   6       35.50       75.23     33.79 o 
  -7   4   6        1.66       20.20     19.50 o 
  -6   4   6      104.10      113.20     21.59 o 
  -5   4   6       11.61       13.24      9.75 o 
  -4   4   6        0.73        1.22      4.80 o 
  -3   4   6      562.06      579.09     20.72 o 
  -2   4   6      119.76      110.83      9.12 o 
  -1   4   6       71.58       55.46      7.02 o 
   0   4   6       32.45       36.59      6.10 o 
   1   4   6      550.41      515.42     22.64 o 
   2   4   6      177.68      154.78     12.00 o 
   3   4   6       98.06       97.70     10.45 o 
   4   4   6      183.75      186.62     16.21 o 
   5   4   6       19.25       17.76     12.54 o 
   6   4   6        0.03        0.00     11.49 o 
   7   4   6       88.45       81.85     22.99 o 
  -8   5   6        7.36       43.19     25.77 o 
  -7   5   6       53.31       72.45     20.90 o 
  -5   5   6        7.64       11.84      9.75 o 
  -4   5   6      186.80      171.43     12.79 o 
  -3   5   6     1674.51     1545.51     37.09 o 
  -2   5   6     2622.47     2694.46     79.24 o 
  -1   5   6       46.23       49.36      7.02 o 
   0   5   6      174.13      173.48     11.32 o 
   1   5   6       71.41       86.75      9.27 o 
   2   5   6      155.66      131.68     11.05 o 
   3   5   6     1003.01      995.39     29.92 o 
   4   5   6     1118.18     1104.48     34.21 o 
   5   5   6        0.02        9.06     12.19 o 
   6   5   6       12.31       22.99     14.98 o 
   7   5   6        5.99       10.80     15.33 o 
  -8   6   6        0.00       37.27     17.76 o 
  -7   6   6       12.59       51.90     14.28 o 
  -6   6   6       18.11       17.42     12.89 o 
  -5   6   6      240.19      275.85     26.82 o 
  -4   6   6      356.74      353.53     17.95 o 
  -3   6   6      479.18      490.80     19.73 o 
  -2   6   6       99.96      108.62      9.67 o 
  -1   6   6      694.00      716.74     22.21 o 
   0   6   6      752.60      753.76     23.46 o 
   1   6   6       42.06       41.08      7.78 o 
   2   6   6      528.29      491.17     20.80 o 
   3   6   6      256.28      269.15     23.68 o 
   4   6   6       16.71       19.03      9.07 o 
   5   6   6       43.24       40.40     15.67 o 
   6   6   6       23.82       11.84     15.33 o 
  -8   7   6       11.76       55.38     15.33 o 
  -7   7   6      114.42      114.59     23.34 o 
  -6   7   6      153.71      169.97     25.08 o 
  -5   7   6        6.56        9.40      9.75 o 
  -4   7   6       36.38       42.04      8.47 o 
  -3   7   6       56.47       49.48      8.08 o 
  -2   7   6      219.51      198.05     12.72 o 
  -1   7   6      186.80      162.94     12.02 o 
   0   7   6      775.54      728.32     23.70 o 
   1   7   6      294.93      256.23     21.42 o 
   2   7   6       18.73       13.78      7.02 o 
   3   7   6      393.61      368.71     20.68 o 
   4   7   6       44.60       50.55     20.72 o 
   5   7   6       11.81        0.70     11.49 o 
   6   7   6       91.71       75.93     20.90 o 
  -8   8   6       66.20      117.38     14.28 o 
  -7   8   6      333.28      329.84     34.83 o 
  -6   8   6      172.73      143.15     23.34 o 
  -5   8   6        0.02        0.00      6.62 o 
  -4   8   6       88.92       85.20     10.76 o 
  -3   8   6       38.59       52.05      8.72 o 
  -2   8   6      179.10      207.42     13.31 o 
  -1   8   6        0.35        1.92      4.91 o 
   0   8   6        1.02        0.00      5.15 o 
   1   8   6      566.65      516.02     21.77 o 
   2   8   6        1.61        1.06      6.64 o 
   3   8   6       44.15       46.33     10.34 o 
   4   8   6      294.59      269.41     49.28 o 
   5   8   6       16.60       21.59     14.98 o 
  -7   9   6      123.65      105.88     23.34 o 
  -6   9   6       10.04       19.85     12.89 o 
  -5   9   6      158.47      140.37     22.29 o 
  -4   9   6      499.76      418.71     35.00 o 
  -3   9   6       64.93       67.48      9.52 o 
  -2   9   6      100.57      101.19     10.69 o 
  -1   9   6      124.06      128.34     11.63 o 
   0   9   6     1532.30     1435.23     53.46 o 
   1   9   6       11.71       20.32      8.25 o 
   2   9   6       22.65       20.46      8.72 o 
   3   9   6      338.98      312.43     31.00 o 
   4   9   6      138.34      158.48     24.38 o 
  -7  10   6      112.25      117.73     24.73 o 
  -6  10   6        0.58        0.00      9.40 o 
  -5  10   6      175.48      165.44     24.73 o 
  -4  10   6      850.17      702.18     43.89 o 
  -3  10   6      114.28       84.99     17.76 o 
  -2  10   6      178.09      174.85     23.34 o 
  -1  10   6       45.34       35.88     13.58 o 
   0  10   6      112.15       94.39     18.81 o 
   1  10   6       73.13       71.05     17.76 o 
   2  10   6      186.02      162.66     23.68 o 
   3  10   6        5.27       22.64     12.89 o 
   4  10   6       18.35       62.00     17.76 o 
  -7  11   6        2.84       19.16     13.93 o 
  -6  11   6        0.06        1.39     10.10 o 
  -5  11   6       14.52       21.25     13.58 o 
  -4  11   6       71.40       73.14     19.50 o 
  -3  11   6        7.70       10.80     11.15 o 
  -2  11   6       27.51       51.90     16.02 o 
  -1  11   6       49.23       48.41     16.37 o 
   0  11   6        1.47        6.62     10.10 o 
   1  11   6      153.39      163.35     24.38 o 
   2  11   6      158.73      211.07     27.17 o 
   3  11   6        2.52        9.40     12.54 o 
  -6  12   6        2.90       14.98     12.89 o 
  -5  12   6        6.54       16.02     11.84 o 
  -4  12   6       57.98       80.81     21.25 o 
  -3  12   6        9.07       12.19     11.49 o 
  -2  12   6       44.59       70.01     19.50 o 
  -1  12   6       40.41       56.42     17.76 o 
   0  12   6      165.97      112.85     22.29 o 
   1  12   6       10.27       21.59     15.33 o 
   2  12   6        2.14       27.52     14.28 o 
   3  12   6       14.39       37.96     16.37 o 
  -5  13   6        1.65        4.53     11.15 o 
  -4  13   6        0.08       11.84     12.89 o 
  -3  13   6      117.94      128.52     26.12 o 
  -2  13   6       52.33       53.64     18.81 o 
  -1  13   6       25.64       30.65     16.02 o 
   0  13   6        1.31       29.95     15.33 o 
   1  13   6        0.57        9.06     12.19 o 
   2  13   6      156.05      264.71     32.74 o 
  -4  14   6        1.92        0.00     11.49 o 
  -3  14   6        9.75       17.42     14.28 o 
  -2  14   6      200.47      259.83     32.74 o 
  -1  14   6       30.53       65.48     20.90 o 
   0  14   6      211.99      271.33     32.39 o 
   0 -16   7      286.87      403.14    131.31 o 
   1 -16   7        0.31        6.27     17.07 o 
   2 -16   7        0.01        0.00     14.63 o 
   3 -16   7      128.36      127.83     32.39 o 
  -2 -15   7       17.65       44.93     22.29 o 
  -1 -15   7      150.55      151.12     21.72 o 
   0 -15   7        7.75       29.49     21.25 o 
   1 -15   7        5.51       25.01     19.33 o 
   2 -15   7        8.00        8.71     16.37 o 
   3 -15   7        0.04        0.00     13.93 o 
   4 -15   7        1.11        3.13     14.63 o 
  -3 -14   7       16.31      105.88     37.62 o 
  -2 -14   7       10.12       17.33     22.12 o 
  -1 -14   7        0.04        6.43     15.15 o 
   0 -14   7       13.80       23.00     17.24 o 
   1 -14   7      414.84      418.71     33.26 o 
   2 -14   7        2.21        3.47      7.92 o 
   3 -14   7      155.71      161.96     32.04 o 
   4 -14   7        9.20       10.10     14.28 o 
   5 -14   7      147.79      157.43     30.65 o 
  -4 -13   7       83.62      135.84     42.49 o 
  -3 -13   7       81.80      120.51     36.92 o 
  -2 -13   7       41.13       55.95     27.52 o 
  -1 -13   7      245.45      254.79     49.63 o 
   0 -13   7        0.01       11.00      9.93 o 
   1 -13   7       32.12       54.86     12.46 o 
   2 -13   7      253.44      277.14     21.42 o 
   3 -13   7        8.70       12.54     15.33 o 
   4 -13   7        6.75        4.53     13.24 o 
   5 -13   7        9.37       11.84     12.89 o 
   6 -13   7       10.84       12.54     13.58 o 
  -5 -12   7        8.61       24.73     40.75 o 
  -4 -12   7        1.59       32.04     36.22 o 
  -3 -12   7       48.76       90.21     35.88 o 
  -2 -12   7        9.54       13.84     13.65 o 
  -1 -12   7      854.16      781.87     37.62 o 
   0 -12   7        0.59        0.70      8.13 o 
   1 -12   7      113.82      119.27     15.31 o 
   2 -12   7       63.48       59.80     11.66 o 
   3 -12   7       92.47       87.42     22.99 o 
   4 -12   7        0.01        0.00     11.49 o 
   5 -12   7       57.79       63.39     20.20 o 
   6 -12   7       43.44       52.25     19.50 o 
  -5 -11   7        7.09        0.00     37.27 o 
  -4 -11   7        5.82       24.38     34.48 o 
  -3 -11   7      113.61      144.89     35.88 o 
  -2 -11   7      346.02      336.01     29.95 o 
  -1 -11   7      301.25      282.15     35.70 o 
   0 -11   7      298.16      278.47     22.65 o 
   1 -11   7       56.08       62.09     11.78 o 
   2 -11   7      393.15      410.55     23.43 o 
   3 -11   7       29.48       18.81     14.98 o 
   4 -11   7      288.97      262.27     31.70 o 
   5 -11   7       56.66       35.88     16.72 o 
   6 -11   7       34.20       23.68     13.93 o 
   7 -11   7       13.85       22.64     13.93 o 
  -6 -10   7        0.06        0.00     40.05 o 
  -5 -10   7       29.22       17.07     40.75 o 
  -4 -10   7        0.76        0.00     34.13 o 
  -3 -10   7       17.49       57.82     27.86 o 
  -2 -10   7       70.98       73.87     16.76 o 
  -1 -10   7        7.25        7.41     10.13 o 
   0 -10   7        8.62       10.10      8.87 o 
   1 -10   7       14.08       14.37      7.68 o 
   2 -10   7      388.66      414.82     22.34 o 
   3 -10   7       39.94       46.32     17.42 o 
   4 -10   7      835.36      813.63     53.99 o 
   5 -10   7      224.55      226.40     28.91 o 
   6 -10   7       27.53       47.37     17.07 o 
   7 -10   7       88.38       88.82     22.64 o 
  -6  -9   7        8.51       12.54     45.98 o 
  -5  -9   7       56.22       55.38     39.01 o 
  -4  -9   7      141.49      100.31     39.36 o 
  -3  -9   7       15.51       18.11     28.56 o 
  -2  -9   7      710.67      671.38     34.60 o 
  -1  -9   7      171.57      144.21     18.46 o 
   0  -9   7      776.62      755.02     31.19 o 
   1  -9   7        0.56        4.22      5.85 o 
   2  -9   7       27.40       27.55      7.60 o 
   3  -9   7      163.38      161.96     24.03 o 
   4  -9   7      261.67      247.99     28.91 o 
   5  -9   7       10.07        3.13      9.06 o 
  -7  -8   7       87.97      141.41     61.30 o 
  -6  -8   7      295.39      239.63     52.59 o 
  -5  -8   7        1.61        0.00     31.00 o 
  -4  -8   7      173.97      179.03     38.31 o 
  -3  -8   7      324.01      353.87     41.10 o 
  -2  -8   7      427.09      427.18     28.77 o 
  -1  -8   7      926.38      846.72     22.44 o 
   0  -8   7      679.48      638.59     37.31 o 
   1  -8   7      130.39      144.35      8.77 o 
   2  -8   7      337.47      351.75     13.15 o 
   3  -8   7      312.55      324.93     26.82 o 
   4  -8   7      161.69      151.01     13.33 o 
   5  -8   7      384.39      342.38     24.38 o 
   6  -8   7      106.36      106.58     17.42 o 
   7  -8   7      117.92      135.49     21.59 o 
   8  -8   7        4.20        6.27     12.19 o 
  -7  -7   7        6.09        5.92     45.63 o 
  -6  -7   7        0.35        0.00     31.70 o 
  -5  -7   7       90.30       52.25     32.39 o 
  -4  -7   7        3.34       21.25     25.77 o 
  -3  -7   7        7.44        9.06     22.29 o 
  -2  -7   7      685.99      686.58     21.78 o 
  -1  -7   7      295.02      308.44     13.65 o 
   0  -7   7      436.52      380.15     13.80 o 
   1  -7   7      283.61      299.66     11.92 o 
   2  -7   7      631.81      662.37     22.93 o 
   3  -7   7      100.75      107.08     10.79 o 
   4  -7   7       34.39       42.14     11.49 o 
   5  -7   7      229.31      221.52     21.25 o 
   6  -7   7       98.66       92.30     17.07 o 
   7  -7   7        4.92        0.00     10.45 o 
   8  -7   7        8.40        0.00     11.84 o 
  -7  -6   7       20.00        0.00     38.31 o 
  -6  -6   7        1.73        0.00     31.00 o 
  -5  -6   7        6.01        0.00     23.68 o 
  -4  -6   7      144.89      188.08     31.70 o 
  -3  -6   7      609.41      642.27     47.37 o 
  -2  -6   7     1123.57     1137.90     27.58 o 
  -1  -6   7      217.97      214.89     16.34 o 
   0  -6   7      471.40      484.09     15.27 o 
   1  -6   7        1.91        0.00      3.54 o 
   2  -6   7     1100.37     1138.52     22.62 o 
   3  -6   7       44.55       46.67     11.15 o 
   4  -6   7      149.98      129.22     16.02 o 
   5  -6   7      490.24      434.33     28.56 o 
   6  -6   7       44.84       46.32     15.33 o 
   7  -6   7       24.56       15.33     13.24 o 
   8  -6   7        6.52        5.92     14.28 o 
  -8  -5   7      102.70       56.42     49.11 o 
  -7  -5   7        3.70        0.00     35.18 o 
  -6  -5   7      115.84      169.97     40.05 o 
  -5  -5   7       56.60       68.27     27.17 o 
  -4  -5   7       92.55      106.93     26.47 o 
  -3  -5   7        0.06        3.35      6.29 o 
  -2  -5   7       56.86       54.36      7.96 o 
  -1  -5   7     1251.65     1431.41     28.79 o 
   0  -5   7       76.44       52.29      6.15 o 
   1  -5   7      326.15      306.68     11.58 o 
   2  -5   7      132.96      126.28      6.82 o 
   3  -5   7      174.14      183.21     17.42 o 
   4  -5   7       43.09       47.37     12.54 o 
   5  -5   7      399.14      343.77     25.77 o 
   6  -5   7      656.57      647.49     38.66 o 
   7  -5   7      971.36      943.90     50.50 o 
   8  -5   7      135.95      184.25     27.86 o 
  -8  -4   7        3.56        0.00     41.80 o 
  -7  -4   7      110.59      114.59     43.19 o 
  -6  -4   7       41.31       44.23     28.56 o 
  -5  -4   7        1.17        0.00     18.11 o 
  -4  -4   7      221.69      192.26     26.82 o 
  -3  -4   7      792.25      771.77     26.09 o 
  -2  -4   7       81.74       82.12      7.78 o 
  -1  -4   7     3311.03     3494.07     52.57 o 
   0  -4   7     2055.45     2176.65     35.57 o 
   1  -4   7        5.02        3.48      3.23 o 
   2  -4   7      511.17      481.35     24.03 o 
   3  -4   7      224.98      258.09     19.16 o 
   4  -4   7      337.14      311.73     22.64 o 
   5  -4   7      452.84      393.93     27.86 o 
   6  -4   7     1372.44     1418.63     58.86 o 
   7  -4   7       61.31       67.92     19.50 o 
   8  -4   7       41.92       45.63     19.50 o 
  -8  -3   7      348.24      343.43     60.60 o 
  -7  -3   7       93.43       92.65     40.05 o 
  -6  -3   7       40.88       51.20     26.47 o 
  -5  -3   7      726.32      646.80     46.67 o 
  -4  -3   7       11.57       20.55     14.28 o 
  -3  -3   7      877.24      787.17     29.26 o 
  -2  -3   7      345.41      358.03     13.47 o 
  -1  -3   7     3049.33     3275.78     49.17 o 
   0  -3   7     1046.60      996.69     20.73 o 
   1  -3   7      393.35      420.65     13.47 o 
   2  -3   7     2849.77     3050.07     75.23 o 
   3  -3   7      564.54      596.29     28.91 o 
   4  -3   7      256.39      228.49     20.20 o 
   5  -3   7       15.51       20.90     12.19 o 
   6  -3   7       22.00       23.34     13.58 o 
   7  -3   7      105.26      120.86     23.68 o 
   8  -3   7       19.39        0.00     14.28 o 
  -8  -2   7        1.39        0.00     44.58 o 
  -7  -2   7      144.61      143.85     40.75 o 
  -6  -2   7      108.78       83.24     27.52 o 
  -5  -2   7       12.63       24.73     17.42 o 
  -4  -2   7      490.00      398.96     31.17 o 
  -3  -2   7      101.82      121.73     11.20 o 
  -2  -2   7     2881.42     2918.59     45.71 o 
  -1  -2   7       16.52       23.85      4.49 o 
   0  -2   7      691.07      800.66     17.60 o 
   1  -2   7      498.55      531.25     21.77 o 
   2  -2   7        8.25       17.76      9.06 o 
   3  -2   7      149.22      120.51     15.33 o 
   4  -2   7       11.01       15.67     10.10 o 
   5  -2   7       99.61       96.83     17.76 o 
   6  -2   7       76.87       96.48     20.20 o 
   7  -2   7        3.76       11.49     13.58 o 
   8  -2   7      105.81      106.93     25.43 o 
  -8  -1   7       28.76        0.00     37.62 o 
  -7  -1   7      304.66      336.46     49.11 o 
  -6  -1   7      877.16      814.33     55.03 o 
  -5  -1   7       31.42       50.85     18.81 o 
  -4  -1   7       31.56       22.57      7.60 o 
  -3  -1   7     1005.10      984.72     28.21 o 
  -2  -1   7      427.11      422.28     19.84 o 
  -1  -1   7     1009.32      896.40     19.09 o 
   0  -1   7     1399.05     1577.43     31.17 o 
   1  -1   7     1005.68     1095.89     22.72 o 
   2  -1   7     1104.22     1172.38     40.75 o 
   3  -1   7        0.02        2.09      8.01 o 
   4  -1   7      221.85      248.69     21.94 o 
   5  -1   7      315.56      299.54     27.52 o 
   6  -1   7       11.50       13.24     13.24 o 
   7  -1   7      116.25      136.19     26.12 o 
   8  -1   7       21.55       20.55     16.72 o 
  -8   0   7      269.50      383.13     59.21 o 
  -7   0   7       30.45       13.93     29.26 o 
  -6   0   7      651.68      608.48     48.07 o 
  -5   0   7       73.86       82.20     19.16 o 
  -4   0   7      108.75       94.24     20.90 o 
  -3   0   7        0.12        0.00      4.35 o 
  -2   0   7      147.47      134.92      7.57 o 
  -1   0   7      245.67      257.79     11.45 o 
   0   0   7      624.22      602.34     16.98 o 
   1   0   7     3148.16     3520.34     56.84 o 
   2   0   7     1707.30     1746.50     57.30 o 
   3   0   7       33.13       46.67     12.19 o 
   4   0   7      123.11      109.71     17.42 o 
   5   0   7       31.00       37.27     14.63 o 
   6   0   7      127.90      161.96     25.08 o 
   7   0   7        7.23        7.66     13.93 o 
   8   0   7        4.84        1.39     14.63 o 
  -8   1   7       73.73       90.56     49.11 o 
  -7   1   7        3.92        0.00     22.99 o 
  -6   1   7       26.37       38.31     21.94 o 
  -5   1   7      680.20      648.89     41.45 o 
  -4   1   7       28.50       34.32     10.80 o 
  -3   1   7      340.49      362.07     16.80 o 
  -2   1   7       90.52      100.91      5.94 o 
  -1   1   7        4.00        1.19      2.43 o 
   0   1   7      408.69      441.88     14.97 o 
   1   1   7      231.39      257.28     11.08 o 
   2   1   7        7.01        4.21      3.19 o 
   3   1   7       16.36       12.89      9.75 o 
   4   1   7      488.65      457.67     29.61 o 
   5   1   7     1410.33     1427.69     58.51 o 
   6   1   7       57.10       63.04     19.50 o 
   7   1   7       17.90       24.03     15.67 o 
  -8   2   7       38.22        3.13     35.88 o 
  -7   2   7        0.08       35.53     26.47 o 
  -6   2   7        1.19        0.00     11.84 o 
  -5   2   7        1.29        1.74      9.06 o 
  -4   2   7      135.37      135.00     12.04 o 
  -3   2   7      317.28      337.04     16.12 o 
  -2   2   7      437.74      434.73     16.74 o 
  -1   2   7      879.99      799.68     22.29 o 
   0   2   7       53.53       41.92      5.99 o 
   1   2   7     2206.41     2355.01     70.18 o 
   2   2   7      555.10      537.26     28.91 o 
   3   2   7      532.16      530.81     30.30 o 
   4   2   7       19.15       28.56     12.54 o 
   5   2   7       47.87       31.00     14.98 o 
   6   2   7       29.98       30.65     16.02 o 
   7   2   7       25.21       26.82     17.42 o 
  -8   3   7        0.03        0.00     29.26 o 
  -7   3   7      211.91      236.50     36.92 o 
  -6   3   7        0.02        0.00     11.84 o 
  -5   3   7       75.71       58.86     14.63 o 
  -4   3   7      257.48      232.71     15.03 o 
  -3   3   7      328.61      344.83     16.45 o 
  -2   3   7      112.88      119.53     13.41 o 
  -1   3   7       92.92       86.32      8.36 o 
   0   3   7        0.95        0.00      3.12 o 
   1   3   7     2863.70     2899.58     52.81 o 
   2   3   7        0.08        0.00      4.21 o 
   3   3   7        3.01        4.45      6.97 o 
   4   3   7      369.87      382.09     28.56 o 
   5   3   7        4.80        1.04     10.80 o 
   6   3   7      664.16      569.47     41.45 o 
   7   3   7      190.68      182.16     29.95 o 
  -8   4   7       24.78       17.76     26.12 o 
  -7   4   7        7.83        0.00     14.98 o 
  -6   4   7       12.71        6.62     11.15 o 
  -5   4   7      856.67      751.87     36.40 o 
  -4   4   7       71.90       76.59     10.20 o 
  -3   4   7      694.29      692.53     38.66 o 
  -2   4   7       97.68      111.32      9.85 o 
  -1   4   7      107.16      118.32      9.95 o 
   0   4   7     1255.05     1276.93     30.78 o 
   1   4   7        0.13        0.06      8.88 o 
   2   4   7      540.86      544.80     20.12 o 
   3   4   7      110.87      128.80     11.79 o 
   4   4   7       99.46       98.22     18.81 o 
   5   4   7      110.35       96.13     19.85 o 
   6   4   7       19.54        0.00     12.54 o 
   7   4   7       70.92       74.19     22.99 o 
  -8   5   7        4.22       14.98     19.50 o 
  -7   5   7       14.54       45.63     16.37 o 
  -5   5   7      537.05      532.77     24.39 o 
  -4   5   7        3.20        0.35      5.02 o 
  -3   5   7      464.36      508.15     20.33 o 
  -2   5   7        8.74        9.72      6.27 o 
  -1   5   7        1.60        1.84      4.18 o 
   0   5   7       17.53       14.87      5.77 o 
   1   5   7      317.77      284.95     15.13 o 
   2   5   7        4.80        0.00      5.57 o 
   3   5   7      381.44      327.80     18.34 o 
   4   5   7       16.07       13.58     11.84 o 
   5   5   7       40.17       29.61     14.98 o 
   6   5   7       34.44       11.15     15.33 o 
  -8   6   7       13.90       72.10     18.46 o 
  -7   6   7      161.77      181.12     20.55 o 
  -6   6   7       39.36       54.68     17.07 o 
  -5   6   7       43.15       66.84     17.94 o 
  -4   6   7      302.70      283.28     16.51 o 
  -3   6   7      938.00      908.18     28.22 o 
  -2   6   7       10.31       12.11      5.26 o 
  -1   6   7      114.52      131.81     12.71 o 
   0   6   7       95.29       82.85      9.71 o 
   1   6   7      390.52      399.18     18.59 o 
   2   6   7      331.23      324.66     18.09 o 
   3   6   7      437.73      396.60     29.43 o 
   4   6   7       16.06       21.25     13.24 o 
   5   6   7       37.88       32.74     15.67 o 
   6   6   7        0.02        0.00     12.54 o 
  -8   7   7       53.91      103.45     18.81 o 
  -7   7   7      228.39      200.62     28.91 o 
  -6   7   7       53.47       66.18     18.81 o 
  -5   7   7      193.58      178.75     14.89 o 
  -4   7   7       67.52       40.47      8.83 o 
  -3   7   7        5.31        2.64      4.80 o 
  -2   7   7       10.53        9.27      6.27 o 
  -1   7   7       48.65       59.45      8.61 o 
   0   7   7        6.25        9.93      5.91 o 
   1   7   7      439.00      430.02     20.18 o 
   2   7   7      315.26      303.08     17.65 o 
   3   7   7      164.76      156.81     14.28 o 
   4   7   7       62.15       46.67     15.67 o 
   5   7   7        6.25        3.83     12.89 o 
  -7   8   7        0.24        0.00     10.45 o 
  -6   8   7        7.45       26.82     13.93 o 
  -5   8   7       28.21       26.12     12.89 o 
  -4   8   7       31.11       34.07      8.18 o 
  -3   8   7       48.73       65.81     16.02 o 
  -2   8   7       15.72       10.42      6.97 o 
  -1   8   7      963.23      866.23     27.41 o 
   0   8   7        8.55       14.00      6.74 o 
   1   8   7      916.19      874.59     28.98 o 
   2   8   7        9.23       10.91      7.38 o 
   3   8   7      197.91      184.21     26.99 o 
   4   8   7       18.59       23.34     13.58 o 
   5   8   7       40.30       37.96     18.11 o 
  -7   9   7       31.24       17.42     14.63 o 
  -6   9   7       27.17       31.35     15.33 o 
  -5   9   7       32.84       34.13     14.98 o 
  -4   9   7       17.27        6.88      6.62 o 
  -3   9   7       75.40       68.77     10.04 o 
  -2   9   7        0.00        0.89      5.35 o 
  -1   9   7       52.11       61.00      9.67 o 
   0   9   7       12.82       17.19      7.13 o 
   1   9   7        1.44        0.76      6.52 o 
   2   9   7       44.08       29.94      9.10 o 
   3   9   7       34.35       39.01     14.63 o 
  -7  10   7        1.26        9.75     12.89 o 
  -6  10   7       50.38       67.92     19.16 o 
  -5  10   7       48.76       43.89     16.72 o 
  -4  10   7      525.09      527.33     38.66 o 
  -3  10   7       20.31       23.68     11.84 o 
  -2  10   7        7.02        3.83      9.40 o 
  -1  10   7      729.42      669.09     41.45 o 
   0  10   7       48.49       39.36     13.93 o 
   1  10   7      375.90      410.30     34.13 o 
   2  10   7        9.34        8.36     10.45 o 
   3  10   7        8.55       27.17     13.58 o 
  -6  11   7        0.13        0.00     10.10 o 
  -5  11   7       39.96       29.61     15.67 o 
  -4  11   7      134.82      135.84     23.68 o 
  -3  11   7       43.99       50.16     15.67 o 
  -2  11   7       25.82       28.91     13.93 o 
  -1  11   7       67.82       79.76     18.81 o 
   0  11   7       16.25        3.83      9.75 o 
   1  11   7        9.92       24.03     13.58 o 
   2  11   7       36.10       50.85     16.37 o 
   3  11   7        1.09       25.43     14.63 o 
  -6  12   7        4.65        4.53     10.80 o 
  -5  12   7        0.27       11.15     11.49 o 
  -4  12   7        0.32        0.00     11.49 o 
  -3  12   7       61.32       84.29     20.90 o 
  -2  12   7       15.10       35.53     15.67 o 
  -1  12   7        5.51        5.92     10.80 o 
   0  12   7       23.01       35.18     15.33 o 
   1  12   7      311.29      323.92     33.79 o 
   2  12   7      105.48      123.65     23.34 o 
  -5  13   7        3.94        3.13     14.28 o 
  -4  13   7       30.27       21.94     15.33 o 
  -3  13   7       70.19       64.78     20.90 o 
  -2  13   7       36.06       40.40     17.76 o 
  -1  13   7        3.45       31.00     14.98 o 
   0  13   7        3.28       11.15     12.19 o 
   1  13   7        3.53       18.11     12.89 o 
  -3  14   7      135.27      162.66     29.26 o 
  -2  14   7       91.90      101.70     24.73 o 
  -1  14   7        0.88       20.55     13.24 o 
   0 -16   8       94.87      215.07     80.81 o 
   1 -16   8       81.64       61.65     26.47 o 
   2 -16   8        3.94        5.57     18.46 o 
  -2 -15   8       25.25       34.49     24.21 o 
  -1 -15   8        6.99       28.26     27.52 o 
   0 -15   8       26.26       49.26     24.03 o 
   1 -15   8      110.77      229.67     85.51 o 
   2 -15   8        0.52        2.79     16.02 o 
   3 -15   8       33.22       32.39     19.85 o 
   4 -15   8       50.44       79.06     26.47 o 
  -3 -14   8        6.58       97.87     36.57 o 
  -2 -14   8       52.64       66.49     29.61 o 
  -1 -14   8      130.52      133.55     51.72 o 
   0 -14   8        1.94        9.39     13.06 o 
   1 -14   8      268.58      360.58     41.97 o 
   2 -14   8       37.35       38.31     20.90 o 
   3 -14   8        0.35        0.00     12.19 o 
   4 -14   8        0.55        6.62     14.63 o 
   5 -14   8        0.01        0.35     12.89 o 
  -4 -13   8       29.43       94.04     38.66 o 
  -3 -13   8       85.14      157.43     39.71 o 
  -2 -13   8       29.22       46.73     20.03 o 
  -1 -13   8      757.20      740.10     54.16 o 
   0 -13   8      412.33      362.58     25.54 o 
   1 -13   8      868.27      892.82     37.44 o 
   2 -13   8       18.41       17.42     15.33 o 
   3 -13   8      126.94      128.52     27.86 o 
   4 -13   8      121.83      130.96     28.21 o 
   5 -13   8      174.03      195.40     32.39 o 
   6 -13   8       15.34       29.26     17.42 o 
  -4 -12   8       44.25       71.40     39.71 o 
  -3 -12   8      160.57      279.69     44.58 o 
  -2 -12   8      211.49      242.64     58.86 o 
  -1 -12   8       24.30       38.06     16.02 o 
   0 -12   8      311.03      298.82     26.47 o 
   1 -12   8       20.06       34.43     10.28 o 
   2 -12   8        2.60        0.00     11.49 o 
   3 -12   8       43.59       21.25     15.33 o 
   4 -12   8       23.52       25.77     15.67 o 
   5 -12   8        7.26        4.18     11.49 o 
   6 -12   8        2.81        1.04     11.15 o 
  -5 -11   8        3.99        6.97     41.45 o 
  -4 -11   8      123.44      139.32     46.32 o 
  -3 -11   8      141.01      161.61     38.31 o 
  -2 -11   8        6.72       18.42     12.97 o 
  -1 -11   8        5.91        9.91     10.88 o 
   0 -11   8      194.66      210.68     19.07 o 
   1 -11   8      459.73      416.12     24.10 o 
   2 -11   8      227.58      227.44     29.95 o 
   3 -11   8       47.45       55.73     19.50 o 
   4 -11   8      144.51      134.44     25.77 o 
   5 -11   8        3.47        2.79     10.10 o 
   6 -11   8       73.53       95.09     23.68 o 
   7 -11   8       61.30       40.75     18.11 o 
  -6 -10   8      265.69      218.04     64.09 o 
  -5 -10   8       14.99       16.72     40.05 o 
  -4 -10   8       82.89       61.30     37.27 o 
  -3 -10   8        0.68        3.83     28.21 o 
  -2 -10   8        4.82        8.43     11.44 o 
  -1 -10   8       12.67        0.53      9.58 o 
   0 -10   8       29.77       32.93     10.46 o 
   1 -10   8       12.22       15.72      8.12 o 
   2 -10   8      581.55      508.87     41.45 o 
   3 -10   8      429.71      416.92     38.31 o 
   4 -10   8      192.58      180.42     27.17 o 
   5 -10   8        5.35        6.27     10.80 o 
   6 -10   8       25.51       32.04     15.33 o 
   7 -10   8        1.22        8.71     11.15 o 
  -6  -9   8      138.34      182.86     53.64 o 
  -5  -9   8        2.30        0.00     34.13 o 
  -4  -9   8       44.00       87.08     35.53 o 
  -3  -9   8       64.88       56.13     17.01 o 
  -2  -9   8       98.86       89.66     16.82 o 
  -1  -9   8      198.04      174.92     18.46 o 
   0  -9   8       77.81      104.45     13.87 o 
   1  -9   8      160.15      163.38     15.71 o 
   2  -9   8      228.61      215.95     26.12 o 
   3  -9   8      295.12      250.43     29.26 o 
   4  -9   8      153.94      151.51     25.43 o 
   5  -9   8        1.64        0.00      8.36 o 
   6  -9   8       16.52       13.58     11.84 o 
  -6  -8   8      259.23      296.06     59.21 o 
  -5  -8   8      123.12      121.21     43.19 o 
  -4  -8   8       16.69        0.00     26.12 o 
  -3  -8   8       75.70       78.41     17.78 o 
  -2  -8   8      133.30      132.33     11.35 o 
  -1  -8   8      383.38      374.86     26.95 o 
   0  -8   8      814.91      782.92     20.83 o 
   1  -8   8       66.01       78.60      7.45 o 
   2  -8   8      106.04      111.33     11.47 o 
   3  -8   8      846.55      931.15     30.00 o 
   4  -8   8       21.70       17.96      8.25 o 
   5  -8   8        2.29        0.00      9.75 o 
   6  -8   8       37.00       39.71     14.28 o 
   7  -8   8        1.49        0.00     12.19 o 
  -7  -7   8        8.94        0.00     44.23 o 
  -6  -7   8        0.48        0.00     33.09 o 
  -5  -7   8      151.39      145.59     41.80 o 
  -4  -7   8        3.18       15.33     25.43 o 
  -3  -7   8      308.27      291.48     24.05 o 
  -2  -7   8        0.15        3.88      4.90 o 
  -1  -7   8      407.65      426.64     16.71 o 
   0  -7   8      511.81      577.60     17.88 o 
   1  -7   8      209.28      189.10     10.58 o 
   2  -7   8      508.81      497.70     21.59 o 
   3  -7   8     1540.97     1593.55     41.11 o 
   4  -7   8       14.95       22.64     11.15 o 
   5  -7   8     2364.68     2198.83     68.62 o 
   6  -7   8      312.33      291.18     26.82 o 
   7  -7   8       87.84      113.89     20.90 o 
  -7  -6   8        8.32        0.00     36.92 o 
  -6  -6   8      209.09      217.34     49.11 o 
  -5  -6   8       65.84       62.69     29.95 o 
  -4  -6   8      375.22      354.92     44.23 o 
  -3  -6   8      196.04      203.92     13.48 o 
  -2  -6   8        2.57       10.49      5.36 o 
  -1  -6   8      927.70      954.22     24.24 o 
   0  -6   8      692.51      756.42     20.12 o 
   1  -6   8     1005.68     1054.29     22.64 o 
   2  -6   8      337.16      304.83     16.39 o 
   3  -6   8       65.45       65.48     12.89 o 
   4  -6   8        0.23        0.00      8.36 o 
   5  -6   8      282.93      300.24     24.73 o 
   6  -6   8      122.07      134.79     20.90 o 
   7  -6   8        4.04        5.22     13.24 o 
   8  -6   8        0.69        0.00     12.19 o 
  -7  -5   8       14.89        0.00     42.49 o 
  -6  -5   8        1.61        8.01     28.91 o 
  -5  -5   8       10.09        1.04     21.94 o 
  -4  -5   8       84.41       84.29     25.08 o 
  -3  -5   8       24.05       24.17      6.93 o 
  -2  -5   8       40.63       41.76      7.08 o 
  -1  -5   8      761.11      733.42     22.72 o 
   0  -5   8     1499.02     1621.96     30.61 o 
   1  -5   8      215.61      229.12     10.72 o 
   2  -5   8      845.25      844.96     33.61 o 
   3  -5   8       53.06       58.86     12.89 o 
   4  -5   8       73.05       70.36     14.63 o 
   5  -5   8       59.35       76.28     16.02 o 
   6  -5   8        1.57        9.75     11.84 o 
   7  -5   8        0.74        0.00     12.19 o 
   8  -5   8        0.06        0.00     12.54 o 
  -8  -4   8        9.93        0.00     42.14 o 
  -7  -4   8       21.80        9.40     40.40 o 
  -6  -4   8       13.11        4.18     28.21 o 
  -5  -4   8        0.33       13.24     20.20 o 
  -4  -4   8        0.96        9.40     16.37 o 
  -3  -4   8        6.69        2.44      5.11 o 
  -2  -4   8     1837.29     1796.20     35.03 o 
  -1  -4   8     2442.20     2610.41     43.26 o 
   0  -4   8        4.42        0.00      3.57 o 
   1  -4   8      411.35      446.16     13.63 o 
   2  -4   8      245.18      214.21     18.81 o 
   3  -4   8       25.27       18.11      9.75 o 
   4  -4   8        2.15        0.00      8.71 o 
   5  -4   8        2.84        8.36     11.49 o 
   6  -4   8       11.41       14.28     13.58 o 
   7  -4   8       51.83       70.36     20.90 o 
   8  -4   8       88.80      139.67     27.86 o 
  -8  -3   8        3.16        0.00     44.23 o 
  -7  -3   8        0.78        0.00     34.13 o 
  -6  -3   8      357.82      389.05     47.02 o 
  -5  -3   8      501.20      398.46     44.23 o 
  -4  -3   8        0.14        5.01      6.71 o 
  -3  -3   8      159.73      191.20     14.28 o 
  -2  -3   8      726.76      678.26     19.56 o 
  -1  -3   8        8.94       11.13      4.42 o 
   0  -3   8     1206.34     1247.21     24.78 o 
   1  -3   8      162.40      150.22     10.61 o 
   2  -3   8        8.82        7.31      8.36 o 
   3  -3   8      220.31      231.97     21.59 o 
   4  -3   8      126.14      117.73     17.07 o 
   5  -3   8       15.34       16.37     12.19 o 
   6  -3   8       29.31       32.74     15.67 o 
   7  -3   8        2.65        0.00     13.58 o 
   8  -3   8        1.90        0.00     14.98 o 
  -8  -2   8       23.81        0.00     41.45 o 
  -7  -2   8       14.49        0.00     29.95 o 
  -6  -2   8      353.00      352.13     43.89 o 
  -5  -2   8      170.83      208.63     32.04 o 
  -4  -2   8      580.92      595.40     25.10 o 
  -3  -2   8       22.52       25.37      7.78 o 
  -2  -2   8     7710.14     7833.32    103.58 o 
  -1  -2   8     2053.85     2111.37     35.62 o 
   0  -2   8      357.73      310.96     11.62 o 
   1  -2   8      245.96      183.42     12.89 o 
   2  -2   8     4186.35     4711.82    108.67 o 
   3  -2   8      507.30      449.66     27.52 o 
   4  -2   8       75.13       76.97     15.33 o 
   5  -2   8      270.18      268.89     25.77 o 
   6  -2   8        6.66        0.00     12.19 o 
   7  -2   8      126.52      148.03     26.82 o 
  -8  -1   8       14.52        0.00     39.71 o 
  -7  -1   8        0.03        0.00     29.26 o 
  -6  -1   8      922.90      875.28     57.47 o 
  -5  -1   8      468.92      466.03     41.80 o 
  -4  -1   8        0.10        4.84      5.96 o 
  -3  -1   8      876.25      876.76     27.53 o 
  -2  -1   8    11199.58    11188.59    140.72 o 
  -1  -1   8      964.92     1056.44     21.97 o 
   0  -1   8     3075.47     3502.14     58.71 o 
   1  -1   8      875.66      958.40     23.86 o 
   2  -1   8        0.10        0.00      7.31 o 
   3  -1   8       49.11       41.10     12.54 o 
   4  -1   8      135.40      129.92     18.81 o 
   5  -1   8       20.22       11.15     12.54 o 
   6  -1   8       87.27       82.20     20.90 o 
   7  -1   8       82.75       97.18     24.38 o 
  -8   0   8       10.51        0.00     34.83 o 
  -7   0   8       27.58       22.99     32.04 o 
  -6   0   8        5.03        2.79     19.16 o 
  -5   0   8        3.34        1.39     12.19 o 
  -4   0   8       11.15       10.32      6.69 o 
  -3   0   8      104.80      113.90     11.08 o 
  -2   0   8        0.66        0.00      3.54 o 
  -1   0   8       86.12      101.90     12.36 o 
   0   0   8     1566.82     1606.64     36.75 o 
   1   0   8        1.81        4.27      5.92 o 
   2   0   8      164.62      135.14     16.72 o 
   3   0   8      652.51      631.82     33.09 o 
   4   0   8      437.84      433.29     29.61 o 
   5   0   8       14.10       14.28     12.89 o 
   6   0   8      194.19      150.47     25.43 o 
   7   0   8        0.69        2.44     14.63 o 
  -8   1   8      174.13      203.41     54.34 o 
  -7   1   8        0.32        0.00     23.68 o 
  -6   1   8      165.94      197.49     32.39 o 
  -5   1   8      103.20      112.46     13.72 o 
  -4   1   8       68.85       61.57     16.37 o 
  -3   1   8      363.45      322.60     16.80 o 
  -2   1   8     1083.99     1070.88     29.43 o 
  -1   1   8      999.04     1066.92     21.69 o 
   0   1   8      120.60      143.60      9.62 o 
   1   1   8      196.03      234.00     11.21 o 
   2   1   8      535.25      569.82     29.95 o 
   3   1   8        8.67       13.24      9.75 o 
   4   1   8       24.54       38.66     13.58 o 
   5   1   8       48.23       42.84     16.02 o 
   6   1   8        0.20        9.40     13.24 o 
   7   1   8      151.68      159.52     28.56 o 
  -8   2   8        6.44        0.00     35.18 o 
  -7   2   8      339.28      322.18     37.96 o 
  -6   2   8      280.50      315.56     36.92 o 
  -5   2   8      363.10      308.12     32.22 o 
  -4   2   8       51.62       58.09      9.46 o 
  -3   2   8      238.34      254.15     14.89 o 
  -2   2   8      687.83      705.51     22.76 o 
  -1   2   8        9.30        7.42      4.32 o 
   0   2   8      132.48      112.55     13.41 o 
   1   2   8      625.11      641.94     21.94 o 
   2   2   8        4.62       11.15      4.64 o 
   3   2   8      239.15      218.73     22.29 o 
   4   2   8      277.91      240.68     24.03 o 
   5   2   8       21.10       27.17     14.63 o 
   6   2   8       34.22       47.72     18.11 o 
   7   2   8       16.17       10.80     16.02 o 
  -8   3   8        0.09        0.00     28.56 o 
  -7   3   8      119.15      168.93     34.83 o 
  -6   3   8       36.73       78.02     20.55 o 
  -5   3   8       79.92       77.13     11.45 o 
  -4   3   8        1.50        0.29      5.10 o 
  -3   3   8        4.44        3.61      4.91 o 
  -2   3   8      354.41      340.90     16.13 o 
  -1   3   8      561.18      516.81     18.83 o 
   0   3   8      524.93      557.65     20.38 o 
   1   3   8     1346.51     1395.52     48.59 o 
   2   3   8      452.72      457.31     22.64 o 
   3   3   8      441.44      385.57     27.52 o 
   4   3   8       53.64       44.93     14.98 o 
   5   3   8        1.68        6.62     12.54 o 
   6   3   8       11.84        0.00     12.19 o 
   7   3   8       39.87       29.95     19.16 o 
  -8   4   8        4.69       20.55     27.17 o 
  -7   4   8      198.48      208.63     31.70 o 
  -6   4   8        0.04       17.42     11.15 o 
  -5   4   8       21.71       28.25      8.62 o 
  -4   4   8      111.89      109.69     14.45 o 
  -3   4   8        1.16        0.00      4.66 o 
  -2   4   8        0.36        3.02      4.66 o 
  -1   4   8        7.76        4.76      4.70 o 
   0   4   8       49.62       52.10      7.78 o 
   1   4   8       20.33       19.68      6.22 o 
   2   4   8       42.05       60.11      8.28 o 
   3   4   8       59.16       64.44     15.33 o 
   4   4   8       21.13       25.43     13.24 o 
   5   4   8       44.20       53.64     17.42 o 
   6   4   8       27.77       42.84     18.46 o 
  -8   5   8        0.01       20.90     18.81 o 
  -7   5   8       28.62      103.45     21.94 o 
  -5   5   8      173.13      184.27     16.34 o 
  -4   5   8      627.38      665.19     26.02 o 
  -3   5   8     1225.08     1175.06     33.32 o 
  -2   5   8      268.67      266.89     15.03 o 
  -1   5   8      414.15      389.23     24.73 o 
   0   5   8      404.62      396.72     21.25 o 
   1   5   8      202.27      202.80     13.69 o 
   2   5   8     1789.65     1755.85     41.47 o 
   3   5   8       22.36       20.55     12.89 o 
   4   5   8       71.03       68.96     17.42 o 
   5   5   8        8.95        5.92     12.54 o 
   6   5   8        4.27        0.00     13.93 o 
  -8   6   8      112.83      156.74     25.43 o 
  -7   6   8       81.44       98.22     18.46 o 
  -6   6   8      244.88      228.14     28.56 o 
  -5   6   8        0.36        6.06      6.84 o 
  -4   6   8      163.25      147.53     14.23 o 
  -3   6   8      307.09      329.44     17.51 o 
  -2   6   8      146.86      156.34     12.38 o 
  -1   6   8        3.46       11.03      6.10 o 
   0   6   8      878.64      809.12     83.77 o 
   1   6   8        0.01        0.00      5.38 o 
   2   6   8     1436.23     1350.08     54.33 o 
   3   6   8        0.55        0.00      9.40 o 
   4   6   8       54.07       60.26     17.42 o 
   5   6   8       69.19       87.08     20.20 o 
   6   6   8       91.11       72.10     22.64 o 
  -8   7   8       19.22       84.99     15.67 o 
  -6   7   8      223.35      197.84     28.21 o 
  -5   7   8        0.09        3.39      6.36 o 
  -4   7   8      156.93      142.23     13.72 o 
  -3   7   8       35.47       34.95      8.18 o 
  -2   7   8      586.39      563.65     22.21 o 
  -1   7   8      109.15      109.74     13.93 o 
   0   7   8      131.74      119.68     11.81 o 
   1   7   8       44.20       37.91      8.77 o 
   2   7   8      121.14      148.39     13.87 o 
   3   7   8       92.40       84.99     17.42 o 
   4   7   8       11.42       11.84     12.19 o 
   5   7   8        0.71        0.00     13.24 o 
  -7   8   8       22.08       17.42     13.93 o 
  -6   8   8        5.76        0.00     12.19 o 
  -5   8   8        1.43        2.60      5.99 o 
  -4   8   8      115.41      146.68     17.07 o 
  -3   8   8      193.96      187.72     14.13 o 
  -2   8   8       25.77       29.49      7.62 o 
  -1   8   8      127.22      136.67     12.84 o 
   0   8   8      207.11      189.25     14.38 o 
   1   8   8       61.43       64.50     10.46 o 
   2   8   8      224.84      222.89     16.48 o 
   3   8   8        3.66       16.02     12.54 o 
   4   8   8       91.89       80.46     19.50 o 
   5   8   8        3.35        9.75     13.93 o 
  -7   9   8       47.99       45.28     19.16 o 
  -6   9   8        1.46        5.57     12.19 o 
  -5   9   8        3.38        7.37      6.99 o 
  -4   9   8        0.02        7.55      6.19 o 
  -3   9   8       46.60       43.38      8.94 o 
  -2   9   8      125.94      123.21     12.38 o 
  -1   9   8      202.70      197.41     14.81 o 
   0   9   8       94.16      111.48     20.20 o 
   1   9   8       32.34       38.08      9.23 o 
   2   9   8       20.65       22.12      8.99 o 
  -6  10   8       64.73       71.75     20.90 o 
  -5  10   8      315.79      265.06     30.30 o 
  -4  10   8        2.75        9.75     10.45 o 
  -3  10   8      201.06      193.66     25.77 o 
  -2  10   8        1.47        0.00      8.01 o 
  -1  10   8       17.21       13.58     10.80 o 
   0  10   8       93.65      102.40     19.50 o 
   1  10   8        8.96        9.40     10.45 o 
   2  10   8        0.01       12.19     11.49 o 
  -6  11   8       25.93       37.96     18.81 o 
  -5  11   8       22.11       26.47     15.67 o 
  -4  11   8        2.42        0.00      8.01 o 
  -3  11   8        0.85        0.00      8.71 o 
  -2  11   8        7.00        8.71     11.84 o 
  -1  11   8       18.67       17.07     12.19 o 
   0  11   8      235.07      247.99     27.86 o 
   1  11   8       88.53      101.70     20.20 o 
   2  11   8       32.55       78.72     18.46 o 
  -5  12   8        0.70        6.62     11.84 o 
  -4  12   8       84.08      124.00     25.08 o 
  -3  12   8        0.08        0.00      9.75 o 
  -2  12   8        1.77       20.90     13.24 o 
  -1  12   8      124.08      121.21     22.99 o 
   0  12   8        1.15       23.68     12.89 o 
   1  12   8       69.57       76.97     19.16 o 
  -4  13   8        1.50        4.18     12.19 o 
  -3  13   8       54.36       83.59     21.59 o 
  -2  13   8        3.71       14.98     12.89 o 
  -1  13   8       26.94       31.35     14.98 o 
   0  13   8      102.49      158.13     26.12 o 
  -1 -15   9       10.89       30.61     21.77 o 
   0 -15   9       55.18       60.29     13.64 o 
   1 -15   9       88.75       70.01     25.77 o 
   2 -15   9      118.86       99.96     29.61 o 
   3 -15   9       18.22       14.28     16.72 o 
  -2 -14   9        8.27       40.97     38.31 o 
  -1 -14   9        0.08       13.60     11.07 o 
   0 -14   9      150.32      133.88     17.52 o 
   1 -14   9       30.18       18.11     17.07 o 
   2 -14   9       11.51        0.00     14.63 o 
   3 -14   9        4.38        0.00     13.24 o 
   4 -14   9      126.69      127.83     29.95 o 
  -3 -13   9        0.87        8.36     30.65 o 
  -2 -13   9        3.67       18.52     31.70 o 
  -1 -13   9       34.84       37.85     24.21 o 
   0 -13   9      459.19      535.88     70.53 o 
   1 -13   9      585.44      536.38     49.11 o 
   2 -13   9        4.48        0.00     11.84 o 
   3 -13   9        0.16        0.00     13.24 o 
   4 -13   9        5.43        4.18     13.24 o 
   5 -13   9       22.75       35.18     18.11 o 
  -4 -12   9       68.72       79.76     42.84 o 
  -3 -12   9      112.54      196.44     44.23 o 
  -2 -12   9       17.73       30.99     18.81 o 
  -1 -12   9       42.17       59.13     15.38 o 
   0 -12   9        0.09        5.44      8.36 o 
   1 -12   9      211.78      197.84     29.61 o 
   2 -12   9       57.28       49.46     19.85 o 
   3 -12   9        4.80        0.00     11.49 o 
   4 -12   9      436.87      458.02     44.23 o 
   5 -12   9        0.15        5.22     11.84 o 
   6 -12   9      105.10      107.97     26.47 o 
  -5 -11   9       57.73       95.09     45.63 o 
  -4 -11   9      176.28      253.56     49.46 o 
  -3 -11   9       53.19       65.50     19.85 o 
  -2 -11   9      270.98      257.36     25.98 o 
  -1 -11   9        0.27        0.00     10.27 o 
   0 -11   9      154.14      165.59     17.40 o 
   1 -11   9       47.36       67.57     20.90 o 
   2 -11   9     1029.01     1017.39     63.74 o 
   3 -11   9        2.84        0.00     11.15 o 
   4 -11   9       72.07       59.56     19.85 o 
   5 -11   9       43.80       33.09     16.37 o 
   6 -11   9       20.01       22.29     14.63 o 
  -5 -10   9      138.23      123.65     48.07 o 
  -4 -10   9        0.01        0.00     31.00 o 
  -3 -10   9       57.84       63.90     22.47 o 
  -2 -10   9       28.07       30.10     13.45 o 
  -1 -10   9       13.00        9.90      9.99 o 
   0 -10   9      272.79      241.62     21.30 o 
   1 -10   9      528.24      497.03     41.80 o 
   2 -10   9      817.69      822.34     54.68 o 
   3 -10   9      428.77      390.45     37.96 o 
   4 -10   9        0.54        9.75     13.24 o 
   5 -10   9        0.07        0.00      9.40 o 
   6 -10   9       48.23       47.02     18.11 o 
  -6  -9   9      128.88       77.67     54.34 o 
  -5  -9   9        0.41        0.00     34.48 o 
  -4  -9   9      324.40      382.78     51.55 o 
  -3  -9   9       97.04       92.66     19.08 o 
  -2  -9   9      202.94      160.99     20.67 o 
  -1  -9   9      123.80      112.96     15.87 o 
   0  -9   9      258.16      281.48     21.67 o 
   1  -9   9      143.67      126.09     22.29 o 
   2  -9   9      235.11      213.16     26.82 o 
   3  -9   9       86.68       89.51     20.90 o 
   4  -9   9      408.39      352.13     35.53 o 
   5  -9   9       93.46      100.66     22.64 o 
   6  -9   9       34.30       34.13     16.37 o 
  -6  -8   9        0.01       14.28     41.80 o 
  -5  -8   9       25.28       58.17     38.66 o 
  -4  -8   9        3.10        0.00     26.47 o 
  -3  -8   9       39.96       32.31     14.77 o 
  -2  -8   9       25.19       21.98      7.00 o 
  -1  -8   9      103.75       94.60      9.66 o 
   0  -8   9      807.32      816.62     22.61 o 
   1  -8   9       80.26       79.53      9.79 o 
   2  -8   9      525.56      512.64     21.90 o 
   3  -8   9      675.07      690.90     26.68 o 
   4  -8   9        0.03        1.87      6.69 o 
   5  -8   9       82.16       89.17     17.76 o 
   6  -8   9      104.60       89.17     18.81 o 
   7  -8   9        3.44        0.00     11.84 o 
  -7  -7   9       15.20        0.00     42.14 o 
  -6  -7   9       16.63       16.37     37.62 o 
  -5  -7   9      182.04      227.44     44.23 o 
  -4  -7   9       43.96       45.28     28.21 o 
  -3  -7   9        7.92        5.85      6.70 o 
  -2  -7   9       25.25       27.38      7.02 o 
  -1  -7   9      334.86      340.28     15.66 o 
   0  -7   9        0.04        3.04      4.83 o 
   1  -7   9      153.14      146.11     12.10 o 
   2  -7   9        1.06        3.23      5.69 o 
   3  -7   9      575.85      537.61     36.22 o 
   4  -7   9      180.83      186.34     20.90 o 
   5  -7   9        1.92        0.00     10.80 o 
   6  -7   9       15.94        8.71     13.24 o 
   7  -7   9        1.42        0.70     13.93 o 
  -7  -6   9        1.81        0.00     41.45 o 
  -6  -6   9       16.30        0.70     35.53 o 
  -5  -6   9      707.46      567.03     52.94 o 
  -4  -6   9       75.01      110.41     32.74 o 
  -3  -6   9       20.19       20.46      7.64 o 
  -2  -6   9      220.00      191.01     13.41 o 
  -1  -6   9      193.59      195.07     11.91 o 
   0  -6   9      966.97     1042.09     25.11 o 
   1  -6   9      194.84      182.39     13.47 o 
   2  -6   9      141.08      147.19     12.88 o 
   3  -6   9     1430.76     1270.95     45.63 o 
   4  -6   9        2.15       12.19     11.15 o 
   5  -6   9      197.11      218.73     24.03 o 
   6  -6   9        0.45        0.00     10.80 o 
   7  -6   9       10.37       24.38     15.33 o 
  -7  -5   9        1.32        0.00     38.66 o 
  -6  -5   9      167.31      261.92     47.02 o 
  -5  -5   9      167.82      216.64     37.96 o 
  -4  -5   9      115.61       90.21     27.86 o 
  -3  -5   9       25.30       32.39      7.72 o 
  -2  -5   9       34.41       38.94      7.28 o 
  -1  -5   9      158.76      161.57     10.50 o 
   0  -5   9      333.00      292.73     13.41 o 
   1  -5   9      570.87      644.50     23.73 o 
   2  -5   9      186.91      189.95     14.18 o 
   3  -5   9      125.01      109.02     15.67 o 
   4  -5   9     2930.24     2931.65     81.85 o 
   5  -5   9      194.37      171.71     21.94 o 
   6  -5   9        7.02        3.13     13.24 o 
   7  -5   9        2.93        0.00     13.58 o 
  -7  -4   9      104.36       70.01     42.49 o 
  -6  -4   9       40.31       17.76     30.65 o 
  -5  -4   9       92.27       77.67     28.56 o 
  -4  -4   9      321.92      298.97     33.09 o 
  -3  -4   9      156.24      135.08     11.32 o 
  -2  -4   9       85.22       86.59      8.89 o 
  -1  -4   9      209.85      208.63     11.06 o 
   0  -4   9      214.27      173.07     10.28 o 
   1  -4   9      692.83      655.44     24.02 o 
   2  -4   9       76.23       82.55     13.93 o 
   3  -4   9      300.04      234.41     20.90 o 
   4  -4   9     3191.78     3075.15     85.68 o 
   5  -4   9      166.90      147.68     21.25 o 
   6  -4   9      540.53      508.87     36.57 o 
   7  -4   9       31.98       19.16     16.02 o 
  -8  -3   9      126.73       90.21     52.59 o 
  -7  -3   9       94.82      141.41     44.58 o 
  -6  -3   9       32.83        0.00     29.26 o 
  -5  -3   9      984.71      945.29     56.77 o 
  -4  -3   9      287.55      270.88     18.57 o 
  -3  -3   9      168.43      170.32     11.68 o 
  -2  -3   9      714.37      718.27     20.82 o 
  -1  -3   9       18.48       32.25      5.76 o 
   0  -3   9      300.42      258.53     11.80 o 
   1  -3   9      384.97      428.76     26.12 o 
   2  -3   9        0.36        0.00      8.71 o 
   3  -3   9        4.52       18.46     11.49 o 
   4  -3   9      587.94      543.35     32.74 o 
   5  -3   9       48.55       66.53     17.76 o 
   6  -3   9       13.09       14.98     13.93 o 
   7  -3   9        0.20        2.79     13.93 o 
  -8  -2   9      111.52       63.04     51.55 o 
  -7  -2   9       14.21        0.00     30.30 o 
  -6  -2   9        0.20        0.00     20.20 o 
  -5  -2   9      172.28      196.44     32.04 o 
  -4  -2   9       10.98       12.96      8.11 o 
  -3  -2   9       42.78       32.46      8.68 o 
  -2  -2   9      192.24      174.92     10.56 o 
  -1  -2   9      869.06     1032.39     23.25 o 
   0  -2   9        4.60        3.88      3.70 o 
   1  -2   9      717.16      722.03     33.79 o 
   2  -2   9        6.48        4.18      9.75 o 
   3  -2   9       10.49       19.16     11.84 o 
   4  -2   9       32.16       31.70     13.58 o 
   5  -2   9       65.50       64.44     17.76 o 
   6  -2   9       79.11       70.71     20.20 o 
   7  -2   9        5.83        8.71     15.33 o 
  -8  -1   9      227.91      217.34     58.86 o 
  -7  -1   9       16.14        0.00     28.56 o 
  -6  -1   9        4.27       10.45     23.34 o 
  -5  -1   9       31.88       22.99     10.43 o 
  -4  -1   9      122.97      104.05     12.88 o 
  -3  -1   9       74.47       84.62     10.51 o 
  -2  -1   9        9.81        6.00      4.07 o 
  -1  -1   9      481.83      476.93     14.67 o 
   0  -1   9      525.92      513.89     21.42 o 
   1  -1   9      540.48      549.27     29.61 o 
   2  -1   9       85.60      107.28     16.72 o 
   3  -1   9      285.95      276.20     23.68 o 
   4  -1   9      201.91      214.21     22.99 o 
   5  -1   9      154.40      197.84     25.08 o 
   6  -1   9      140.44      161.61     26.82 o 
   7  -1   9      102.51       88.12     24.38 o 
  -8   0   9       67.39       49.81     45.63 o 
  -7   0   9       12.40       25.43     31.00 o 
  -6   0   9        4.54        7.31     22.29 o 
  -5   0   9        0.09        0.00      7.21 o 
  -4   0   9        1.70        0.00      5.90 o 
  -3   0   9      499.28      449.98     20.23 o 
  -2   0   9      185.00      209.44     12.34 o 
  -1   0   9     2891.67     2952.17     46.05 o 
   0   0   9      523.45      479.31     28.39 o 
   1   0   9        5.20        2.09      9.40 o 
   2   0   9       53.71       53.64     13.58 o 
   3   0   9       96.53       94.04     16.72 o 
   4   0   9      340.42      314.52     27.52 o 
   5   0   9      295.74      267.84     27.17 o 
   6   0   9      180.38      139.67     25.43 o 
   7   0   9      142.65      165.44     29.26 o 
  -8   1   9       24.55        6.27     37.62 o 
  -7   1   9        0.58        0.00     24.38 o 
  -6   1   9       54.38       46.67     23.34 o 
  -5   1   9        7.47        0.00      6.17 o 
  -4   1   9       35.82       32.68      8.58 o 
  -3   1   9      391.57      412.00     18.96 o 
  -2   1   9      191.77      186.71     12.44 o 
  -1   1   9      430.29      423.94     13.43 o 
   0   1   9      295.47      291.26     13.64 o 
   1   1   9       40.56       45.01      6.05 o 
   2   1   9       47.09       44.23     12.89 o 
   3   1   9     1412.76     1297.42     50.85 o 
   4   1   9       58.48       53.99     17.07 o 
   5   1   9        2.73        0.00     11.49 o 
   6   1   9        7.40        0.00     11.49 o 
   7   1   9        7.24        9.06     15.67 o 
  -8   2   9       20.95        1.74     33.44 o 
  -7   2   9        4.53        0.00     18.46 o 
  -6   2   9       18.31       28.91     18.46 o 
  -5   2   9      305.86      258.78     35.88 o 
  -4   2   9       10.33       11.68      6.10 o 
  -3   2   9       50.17       42.91      8.25 o 
  -2   2   9        4.03        3.81      5.04 o 
  -1   2   9      299.50      333.40     22.29 o 
   0   2   9       12.29       15.26      5.27 o 
   1   2   9       56.34       48.32      7.01 o 
   2   2   9       93.79       89.86     16.02 o 
   3   2   9      530.94      491.45     31.35 o 
   4   2   9        0.49        0.00     11.15 o 
   5   2   9        3.55       12.19     12.89 o 
   6   2   9       71.15       93.00     22.64 o 
  -8   3   9        1.46        0.00     22.29 o 
  -7   3   9      154.93      152.90     30.30 o 
  -6   3   9      271.43      224.31     25.08 o 
  -5   3   9      129.07      121.04     13.79 o 
  -4   3   9       64.47       77.42     11.20 o 
  -3   3   9       68.79       77.97     10.27 o 
  -2   3   9       31.32       27.85      6.88 o 
  -1   3   9     3227.44     3025.94    233.54 o 
   0   3   9       22.62       24.46      6.36 o 
   1   3   9     1660.57     1788.12     40.12 o 
   2   3   9      166.30      206.54     21.94 o 
   3   3   9      682.52      637.74     36.57 o 
   4   3   9      509.32      458.36     33.79 o 
   5   3   9      253.87      235.10     26.47 o 
   6   3   9        2.54        0.00     13.58 o 
  -8   4   9       18.21       15.33     20.90 o 
  -7   4   9      201.18      201.32     23.68 o 
  -6   4   9       87.97      109.71     19.16 o 
  -5   4   9      221.26      208.54     16.55 o 
  -4   4   9      174.88      172.37     14.53 o 
  -3   4   9       96.32       92.82     11.07 o 
  -2   4   9      220.34      208.56     13.77 o 
  -1   4   9      271.23      284.46     15.74 o 
   0   4   9       60.76       64.66      8.61 o 
   1   4   9      222.69      232.24     14.06 o 
   2   4   9      168.78      159.17     20.55 o 
   3   4   9       32.70       36.92     14.28 o 
   4   4   9        0.71        9.75     12.19 o 
   5   4   9        0.19        0.00     11.15 o 
   6   4   9        7.72        4.53     14.63 o 
  -8   5   9       12.26       39.36     20.90 o 
  -7   5   9      136.24      157.43     22.29 o 
  -5   5   9      447.82      438.57     23.51 o 
  -4   5   9        3.52        6.60      6.43 o 
  -3   5   9       31.75       35.19      8.49 o 
  -2   5   9        1.80        1.04      4.93 o 
  -1   5   9      150.95      143.83     12.31 o 
   0   5   9      708.87      683.69     24.13 o 
   1   5   9       12.58       12.28      6.49 o 
   2   5   9      280.38      294.66     25.08 o 
   3   5   9      162.60      151.86     21.59 o 
   4   5   9       44.82       34.13     14.63 o 
   5   5   9      107.90      120.16     23.34 o 
  -6   6   9      128.70       68.96     20.90 o 
  -5   6   9       21.00       19.66      8.47 o 
  -4   6   9       14.84       13.61      7.84 o 
  -3   6   9      262.91      228.96     15.56 o 
  -2   6   9      268.04      253.27     15.42 o 
  -1   6   9      641.89      608.58     23.27 o 
   0   6   9       50.76       38.42      8.18 o 
   1   6   9       38.42       47.82      9.20 o 
   2   6   9      669.34      567.03     34.13 o 
   3   6   9        0.10        6.62     10.80 o 
   4   6   9       79.05       83.24     19.50 o 
   5   6   9        0.98        0.00     11.84 o 
  -6   7   9      116.14       96.48     22.64 o 
  -5   7   9       10.19       24.52      8.87 o 
  -4   7   9       15.20       20.06      7.84 o 
  -3   7   9      101.45       88.56     11.40 o 
  -2   7   9       37.76       36.50      8.28 o 
  -1   7   9      560.74      491.15     21.39 o 
   0   7   9       76.23       69.57     10.62 o 
   1   7   9       21.22       25.47      7.87 o 
   2   7   9      130.98      148.72     20.55 o 
   3   7   9       38.28       43.19     14.98 o 
   4   7   9       72.46       68.96     18.81 o 
   5   7   9       63.89       56.77     18.81 o 
  -7   8   9        0.14        0.00     14.63 o 
  -6   8   9       35.79       51.55     19.85 o 
  -5   8   9        0.11        3.25      6.19 o 
  -4   8   9      168.73      146.14     14.89 o 
  -3   8   9      159.07      164.12     14.06 o 
  -2   8   9      280.77      256.92     24.56 o 
  -1   8   9       16.05       24.07      7.62 o 
   0   8   9        2.58        0.93      5.78 o 
   1   8   9       49.50       50.99      9.85 o 
   2   8   9        2.62        0.00      9.75 o 
   3   8   9       89.18       93.34     19.16 o 
   4   8   9        8.31        0.00     11.15 o 
  -6   9   9       27.91       48.07     19.16 o 
  -5   9   9      193.70      175.25     17.21 o 
  -4   9   9        1.50        6.70      6.77 o 
  -3   9   9       16.39       19.44      9.23 o 
  -2   9   9       18.99       22.35      7.84 o 
  -1   9   9       56.52       64.24     10.76 o 
   0   9   9       37.04       38.34      8.74 o 
   1   9   9      255.56      269.37     18.29 o 
  -6  10   9      117.13      129.57     26.12 o 
  -5  10   9        1.39        8.01     13.24 o 
  -4  10   9        1.69        0.00      9.75 o 
  -3  10   9      130.75      115.98     21.25 o 
  -2  10   9       17.88       26.12     12.89 o 
  -1  10   9      528.46      492.85     36.22 o 
   0  10   9      217.42      206.89     24.73 o 
   1  10   9        3.73       14.28     11.84 o 
  -5  11   9       16.47       12.19     13.93 o 
  -4  11   9        0.26        0.00     10.80 o 
  -3  11   9       79.80       93.69     20.55 o 
  -2  11   9       60.48       57.82     17.07 o 
  -1  11   9       22.08       23.68     13.24 o 
   0  11   9        9.88        2.79      9.40 o 
   1  11   9       21.10       32.74     14.28 o 
  -4  12   9        4.54        0.00     11.49 o 
  -3  12   9        6.13        0.00      9.40 o 
  -2  12   9       23.89       24.38     14.63 o 
  -1  12   9       30.66       18.81     13.24 o 
   0  12   9       74.46       98.92     21.25 o 
   0 -15  10      131.11      120.86     31.70 o 
   1 -15  10        0.30        8.01     17.42 o 
   2 -15  10       17.59       32.04     20.90 o 
  -2 -14  10        9.77       34.67     37.27 o 
  -1 -14  10        0.57       23.74     25.60 o 
   0 -14  10       54.59       42.84     21.59 o 
   1 -14  10        0.98        0.00     12.89 o 
   2 -14  10       26.83       19.85     16.72 o 
   3 -14  10       77.15       73.14     25.77 o 
   4 -14  10       21.57       31.35     19.50 o 
  -3 -13  10      296.72      370.94     50.16 o 
  -2 -13  10       76.58       71.23     21.25 o 
  -1 -13  10      153.26      186.13     42.32 o 
   0 -13  10      111.22      109.71     27.86 o 
   1 -13  10       55.18       32.04     17.76 o 
   2 -13  10       31.39        8.71     12.89 o 
   3 -13  10      274.51      261.57     36.92 o 
   4 -13  10       75.29       73.14     23.68 o 
   5 -13  10        7.37        9.40     14.98 o 
  -4 -12  10       50.69       74.88     44.93 o 
  -3 -12  10      219.61      220.93     44.58 o 
  -2 -12  10        9.29       13.37     12.54 o 
  -1 -12  10       32.20       44.93     13.65 o 
   0 -12  10       28.50       34.48     17.76 o 
   1 -12  10        0.43        3.13     11.84 o 
   2 -12  10       52.66       48.07     19.16 o 
   3 -12  10        0.25        0.00     10.45 o 
   4 -12  10       40.67       36.22     17.76 o 
   5 -12  10       50.76       36.92     17.76 o 
  -4 -11  10       22.86       72.10     42.84 o 
  -3 -11  10       13.14       11.15     15.85 o 
  -2 -11  10       17.25       14.56     13.33 o 
  -1 -11  10       11.67       15.80     10.86 o 
   0 -11  10        7.71        0.00     10.10 o 
   1 -11  10        5.42       10.10     11.84 o 
   2 -11  10       38.21       21.94     14.98 o 
   3 -11  10      246.79      245.20     32.39 o 
   4 -11  10       93.89       62.69     21.25 o 
   5 -11  10       66.36       53.29     20.20 o 
   6 -11  10       28.75       24.38     15.33 o 
  -5 -10  10       12.11        0.00     44.23 o 
  -4 -10  10       12.79        0.00     37.27 o 
  -3 -10  10        2.08        0.00     12.06 o 
  -2 -10  10       46.02       53.71     15.65 o 
  -1 -10  10        1.43        7.52      9.73 o 
   0 -10  10       67.95       71.75     20.20 o 
   1 -10  10       95.88      129.92     24.73 o 
   2 -10  10      194.57      195.75     27.52 o 
   3 -10  10      157.95      144.89     26.12 o 
   4 -10  10       83.56      109.02     24.03 o 
   5 -10  10        5.59       17.76     13.24 o 
   6 -10  10       35.99       27.17     15.67 o 
  -6  -9  10       27.03       14.28     45.28 o 
  -5  -9  10        1.11        0.00     41.10 o 
  -4  -9  10       75.48       98.92     42.14 o 
  -3  -9  10      254.49      231.03     47.37 o 
  -2  -9  10       45.51       37.12     13.75 o 
  -1  -9  10        5.63       12.66     10.05 o 
   0  -9  10      385.35      379.65     35.53 o 
   1  -9  10      232.92      185.64     25.77 o 
   2  -9  10      399.59      388.70     36.22 o 
   3  -9  10       38.78       51.90     17.42 o 
   4  -9  10      353.09      367.11     36.92 o 
   5  -9  10      140.57      120.16     24.38 o 
   6  -9  10        6.52       21.59     13.93 o 
  -6  -8  10        0.25        0.00     42.49 o 
  -5  -8  10       44.83       27.86     37.62 o 
  -4  -8  10      361.09      380.69     49.81 o 
  -3  -8  10       71.50       80.29     12.43 o 
  -2  -8  10       42.80       44.86      8.87 o 
  -1  -8  10      139.36      153.66     11.84 o 
   0  -8  10        0.07        4.34      5.29 o 
   1  -8  10      494.17      485.70     21.62 o 
   2  -8  10       13.68       12.36      7.39 o 
   3  -8  10      983.42      973.80     37.27 o 
   4  -8  10        2.46        0.22      6.06 o 
   5  -8  10      150.83      150.95     16.30 o 
   6  -8  10       29.97       45.98     16.37 o 
   7  -8  10       38.90       45.63     18.46 o 
  -6  -7  10       10.35        0.00     34.48 o 
  -5  -7  10      363.06      353.87     55.38 o 
  -4  -7  10      173.08      214.21     42.14 o 
  -3  -7  10       27.41       32.63      8.31 o 
  -2  -7  10       41.80       44.80      8.50 o 
  -1  -7  10      153.04      161.83     11.78 o 
   0  -7  10      188.41      185.26     11.60 o 
   1  -7  10      200.24      229.51     15.05 o 
   2  -7  10      379.20      393.82     28.56 o 
   3  -7  10      757.83      732.88     28.73 o 
   4  -7  10      180.51      168.93     19.85 o 
   5  -7  10       74.79       70.71     16.72 o 
   6  -7  10        0.34        0.00     11.15 o 
   7  -7  10       47.63       33.44     18.11 o 
  -7  -6  10        1.61        0.00     44.93 o 
  -6  -6  10      106.45       77.67     43.54 o 
  -5  -6  10      116.07      120.16     38.31 o 
  -4  -6  10        3.51        0.00     22.64 o 
  -3  -6  10      544.23      548.02     21.94 o 
  -2  -6  10      388.96      374.82     17.88 o 
  -1  -6  10       44.04       31.78      7.43 o 
   0  -6  10       15.99       14.71      6.24 o 
   1  -6  10      104.46      105.62     13.93 o 
   2  -6  10        0.19        8.01      6.65 o 
   3  -6  10      183.30      151.49     14.38 o 
   4  -6  10      119.29      140.71     20.20 o 
   5  -6  10      567.13      552.41     34.48 o 
   6  -6  10        9.24        4.53     12.54 o 
   7  -6  10        7.85        5.92     15.67 o 
  -7  -5  10       23.03        0.00     38.31 o 
  -6  -5  10       23.52        0.00     35.53 o 
  -5  -5  10      198.63      195.05     39.36 o 
  -4  -5  10      268.75      313.23     45.80 o 
  -3  -5  10      188.43      185.14     13.71 o 
  -2  -5  10       25.64       26.01      7.04 o 
  -1  -5  10        0.35        0.00      4.50 o 
   0  -5  10      378.81      395.48     16.03 o 
   1  -5  10        0.84        0.00      5.02 o 
   2  -5  10       31.26       39.20      9.11 o 
   3  -5  10       90.14       86.73     16.02 o 
   4  -5  10       38.24       33.79     14.28 o 
   5  -5  10      123.45      150.47     22.99 o 
   6  -5  10       99.31      100.31     20.90 o 
   7  -5  10       19.73       26.82     18.46 o 
  -7  -4  10       12.41        0.00     32.39 o 
  -6  -4  10        0.64        0.00     24.73 o 
  -5  -4  10        5.15        0.00     24.03 o 
  -4  -4  10      514.64      488.43     26.35 o 
  -3  -4  10      105.25      104.57     10.71 o 
  -2  -4  10       10.79        9.60      5.72 o 
  -1  -4  10        0.36        4.30      4.64 o 
   0  -4  10      580.54      552.87     18.05 o 
   1  -4  10      474.60      493.10     21.59 o 
   2  -4  10       99.41      110.76     16.72 o 
   3  -4  10      198.80      170.32     20.20 o 
   4  -4  10       41.03       51.55     14.98 o 
   5  -4  10      319.14      323.22     28.56 o 
   6  -4  10      271.19      252.52     29.95 o 
   7  -4  10        8.31        2.09     14.98 o 
  -7  -3  10      196.79      173.11     52.25 o 
  -6  -3  10       61.82       60.60     34.13 o 
  -5  -3  10       35.34       36.57     25.43 o 
  -4  -3  10     1048.67      973.77     41.45 o 
  -3  -3  10        3.36        2.83      5.73 o 
  -2  -3  10      298.53      311.21     14.75 o 
  -1  -3  10      387.77      367.73     14.74 o 
   0  -3  10       45.05       63.33      7.24 o 
   1  -3  10       79.52       58.95      9.07 o 
   2  -3  10      316.52      305.46     23.34 o 
   3  -3  10      385.51      356.66     26.12 o 
   4  -3  10      346.43      375.12     28.56 o 
   5  -3  10      147.18      119.12     20.55 o 
   6  -3  10       93.66      128.17     23.68 o 
   7  -3  10        0.31        0.00     13.24 o 
  -7  -2  10       16.02        0.00     33.79 o 
  -6  -2  10       16.95       45.98     29.61 o 
  -5  -2  10      438.13      424.19     25.35 o 
  -4  -2  10      647.17      600.70     27.69 o 
  -3  -2  10      812.59      754.94     37.44 o 
  -2  -2  10      783.83      787.88     21.86 o 
  -1  -2  10      149.39      144.65      9.32 o 
   0  -2  10     1749.41     1734.48     32.49 o 
   1  -2  10      605.98      620.32     33.09 o 
   2  -2  10     1155.81     1137.90     45.28 o 
   3  -2  10      154.37      138.28     19.16 o 
   4  -2  10       45.27       54.34     16.37 o 
   5  -2  10      271.47      274.46     27.52 o 
   6  -2  10      151.95      124.34     24.03 o 
   7  -2  10        0.34        0.00     13.93 o 
  -8  -1  10      120.99      151.51     52.25 o 
  -7  -1  10       14.89        0.00     28.91 o 
  -6  -1  10        0.07        0.00     19.50 o 
  -5  -1  10       99.12      162.39     42.49 o 
  -4  -1  10      201.84      160.45     15.96 o 
  -3  -1  10       75.45       64.48     10.66 o 
  -2  -1  10       43.74       37.26      8.00 o 
  -1  -1  10      132.74      125.16      8.65 o 
   0  -1  10      467.93      519.99     15.81 o 
   1  -1  10       31.02       34.48     12.89 o 
   2  -1  10       11.44       11.84     11.15 o 
   3  -1  10       92.11       81.15     16.37 o 
   4  -1  10       99.15      117.03     20.20 o 
   5  -1  10     1054.65      969.32     49.11 o 
   6  -1  10      162.46      152.90     26.47 o 
   7  -1  10       20.90        5.57     16.72 o 
  -8   0  10       24.03        0.00     37.96 o 
  -7   0  10       15.29        0.00     29.61 o 
  -6   0  10       46.25       62.35     27.52 o 
  -5   0  10       16.89       17.98      9.95 o 
  -4   0  10      812.44      849.53     31.01 o 
  -3   0  10      654.79      564.72     23.27 o 
  -2   0  10      487.18      469.75     20.90 o 
  -1   0  10       39.48       30.39      4.86 o 
   0   0  10        0.86        5.57      9.40 o 
   1   0  10       86.86       94.74     16.37 o 
   2   0  10       24.87       37.62     13.58 o 
   3   0  10        2.58        0.00     10.10 o 
   4   0  10      284.47      239.28     24.73 o 
   5   0  10        8.33        0.70     12.54 o 
   6   0  10        0.62        0.00     13.93 o 
  -8   1  10       11.81        0.00     33.09 o 
  -7   1  10       47.79       69.31     34.83 o 
  -6   1  10        6.32        0.70     15.33 o 
  -5   1  10      106.62      115.53     15.26 o 
  -4   1  10      215.07      200.69     15.67 o 
  -3   1  10      111.88      114.26     11.81 o 
  -2   1  10       27.20       38.66     11.49 o 
  -1   1  10      122.45      145.78     11.54 o 
   0   1  10      370.61      407.79     16.98 o 
   1   1  10       44.57       53.29     14.28 o 
   2   1  10      177.82      177.63     20.90 o 
   3   1  10        3.48        0.35     10.80 o 
   4   1  10      145.14      140.71     21.25 o 
   5   1  10        8.99       18.46     14.28 o 
   6   1  10       24.33       20.90     15.33 o 
  -8   2  10        3.57        6.62     29.26 o 
  -7   2  10       55.51       95.78     28.56 o 
  -6   2  10        1.07        5.92     13.93 o 
  -5   2  10       29.34       37.55     10.04 o 
  -4   2  10        0.03        0.00      4.55 o 
  -3   2  10      140.93      134.59     12.68 o 
  -2   2  10      293.90      266.96     15.39 o 
  -1   2  10        3.53        8.11      5.35 o 
   0   2  10       54.14       57.89      8.11 o 
   1   2  10       16.76       36.92     13.24 o 
   2   2  10      137.22      127.83     18.81 o 
   3   2  10       32.52       37.27     14.28 o 
   4   2  10     1136.16     1070.33     50.16 o 
   5   2  10      805.68      723.42     43.89 o 
   6   2  10      109.10       91.60     22.99 o 
  -8   3  10        7.05        0.00     24.73 o 
  -7   3  10       96.96      118.07     26.47 o 
  -6   3  10        0.30       24.38     13.58 o 
  -5   3  10      182.85      173.32     25.95 o 
  -4   3  10       39.89       39.95      9.32 o 
  -3   3  10        3.81        6.11      6.50 o 
  -2   3  10      526.58      477.61     20.65 o 
  -1   3  10        5.55       20.32      8.88 o 
   0   3  10      561.09      544.48     20.88 o 
   1   3  10      220.27      232.67     23.34 o 
   2   3  10      284.59      271.33     25.08 o 
   3   3  10      290.64      270.28     25.77 o 
   4   3  10       13.50        8.01     11.84 o 
   5   3  10      141.96      141.06     24.38 o 
   6   3  10      146.45      142.80     26.47 o 
  -7   4  10       59.83      116.33     22.64 o 
  -6   4  10       14.08       44.60     10.45 o 
  -5   4  10       20.32       11.15     10.10 o 
  -4   4  10       32.48       29.22      8.79 o 
  -3   4  10      199.95      228.82     19.68 o 
  -2   4  10      645.91      594.24     23.39 o 
  -1   4  10      742.93      759.01     25.98 o 
   0   4  10      123.90      136.36     12.10 o 
   1   4  10       73.14       67.57     16.37 o 
   2   4  10      304.46      275.51     25.43 o 
   3   4  10      155.04      144.89     21.59 o 
   4   4  10      125.19      124.34     21.59 o 
   5   4  10        2.53        0.00     11.84 o 
  -7   5  10       62.53       84.29     16.02 o 
  -6   5  10        2.76        6.62      9.75 o 
  -5   5  10      190.30      196.01     16.96 o 
  -4   5  10       37.43       29.36      9.07 o 
  -3   5  10        1.02        5.71      5.90 o 
  -2   5  10       32.52       27.49      7.87 o 
  -1   5  10      254.93      261.99     27.17 o 
   0   5  10      737.31      665.84     24.71 o 
   1   5  10       63.70       74.19     17.42 o 
   2   5  10      362.25      329.84     28.21 o 
   3   5  10        4.40       14.63     11.84 o 
   4   5  10       32.93       49.46     16.72 o 
   5   5  10       64.01       68.96     19.85 o 
  -7   6  10       33.94       82.90     13.58 o 
  -6   6  10       11.41       15.95      8.69 o 
  -5   6  10      117.26      145.00     16.06 o 
  -4   6  10       27.64       32.36      9.10 o 
  -3   6  10       11.48       14.39      7.03 o 
  -2   6  10      109.21      113.63     12.17 o 
  -1   6  10      255.23      224.30     15.39 o 
   0   6  10      950.89      904.87     29.55 o 
   1   6  10      123.43      142.11     20.90 o 
   2   6  10       47.45       54.34     16.02 o 
   3   6  10      103.30       94.04     19.85 o 
   4   6  10       17.92        3.83     12.19 o 
   5   6  10        0.80        0.00     12.89 o 
  -6   7  10       69.11       69.66     22.29 o 
  -5   7  10        0.92        3.62      6.86 o 
  -4   7  10      216.06      182.49     15.71 o 
  -3   7  10      118.79      105.51     12.55 o 
  -2   7  10        7.94       14.71      7.66 o 
  -1   7  10      191.88      190.90     14.62 o 
   0   7  10       32.97       46.24      9.23 o 
   1   7  10        0.23        2.44     10.10 o 
   2   7  10       65.22       85.68     18.81 o 
   3   7  10       60.63       44.93     15.67 o 
   4   7  10      146.07      125.74     22.64 o 
  -6   8  10       25.66       22.29     16.02 o 
  -5   8  10      486.15      457.40     25.04 o 
  -4   8  10        1.08        6.54      6.44 o 
  -3   8  10       14.69       21.68      7.73 o 
  -2   8  10      102.83      104.89     12.45 o 
  -1   8  10      372.16      368.15     19.73 o 
   0   8  10        7.91        0.80      5.85 o 
   1   8  10       72.31       83.06     11.70 o 
   2   8  10       47.31       42.14     15.33 o 
   3   8  10       91.27      102.05     20.20 o 
  -6   9  10        3.18        0.00     13.93 o 
  -5   9  10        3.36       17.33     16.89 o 
  -4   9  10       18.33       17.25      7.87 o 
  -3   9  10      156.88      166.99     14.98 o 
  -2   9  10       11.36       16.22      9.06 o 
  -1   9  10      287.99      290.38     18.25 o 
   0   9  10       35.08       27.87      8.36 o 
   1   9  10        8.37        9.15      7.09 o 
  -5  10  10      210.63      179.72     27.86 o 
  -4  10  10       36.31       25.08     13.93 o 
  -3  10  10        1.15        7.66     10.80 o 
  -2  10  10       72.51       61.30     16.37 o 
  -1  10  10       26.81       34.48     13.93 o 
   0  10  10       13.91       19.50     11.84 o 
   1  10  10        9.12       34.83     12.89 o 
  -4  11  10        4.27        3.48     11.15 o 
  -3  11  10       13.63       26.82     14.63 o 
  -2  11  10       51.22       55.38     16.72 o 
  -1  11  10       14.74       21.25     12.19 o 
   0  11  10        0.29        3.48      8.71 o 
  -2  12  10       10.74       18.11     11.49 o 
  -1 -14  11        0.05        7.66     16.02 o 
   0 -14  11      133.44      135.14     31.35 o 
   1 -14  11       45.80       51.90     23.68 o 
   2 -14  11      184.00      205.50     35.88 o 
   3 -14  11       13.07       18.46     14.98 o 
  -2 -13  11      163.95      166.62     29.78 o 
  -1 -13  11        7.28       12.19     16.72 o 
   0 -13  11        3.31        3.48     13.24 o 
   1 -13  11       62.83       51.20     21.59 o 
   2 -13  11       19.97       22.64     16.72 o 
   3 -13  11       79.63      103.10     27.17 o 
   4 -13  11        0.31        0.00     12.19 o 
  -3 -12  11       82.85       66.28     22.81 o 
  -2 -12  11      148.68      174.49     28.73 o 
  -1 -12  11      207.49      170.67     31.35 o 
   0 -12  11        2.94        5.22     13.24 o 
   1 -12  11       42.93       41.45     18.46 o 
   2 -12  11       71.46       85.33     24.73 o 
   3 -12  11        0.05        6.97     10.80 o 
   4 -12  11      108.41      133.40     28.21 o 
   5 -12  11        1.46        1.74     12.19 o 
  -4 -11  11       39.53       18.11     36.92 o 
  -3 -11  11       26.93       30.62     16.62 o 
  -2 -11  11        8.80       12.92     12.86 o 
  -1 -11  11       74.34       80.46     24.03 o 
   0 -11  11       41.80       28.21     16.02 o 
   1 -11  11       96.45       78.02     22.64 o 
   2 -11  11      130.25      130.26     26.82 o 
   3 -11  11       48.80       43.89     18.11 o 
   4 -11  11       11.02        7.31     10.45 o 
   5 -11  11       13.75       13.93     14.28 o 
  -5 -10  11        0.77        0.00     39.36 o 
  -4 -10  11        4.58        0.00     35.18 o 
  -3 -10  11        0.84        0.00     12.08 o 
  -2 -10  11      251.42      222.32     30.13 o 
  -1 -10  11       15.15       18.21     12.89 o 
   0 -10  11        2.47        7.31     11.15 o 
   1 -10  11       39.00       43.19     17.07 o 
   2 -10  11        9.75       10.45     10.80 o 
   3 -10  11      229.15      183.90     27.86 o 
   4 -10  11       50.39       48.07     17.76 o 
   5 -10  11       20.48       18.81     12.89 o 
   6 -10  11       14.12       17.07     14.98 o 
  -5  -9  11      147.24      122.60     52.59 o 
  -4  -9  11       48.19       22.29     38.66 o 
  -3  -9  11       70.46       44.32     23.34 o 
  -2  -9  11      105.51      122.09     20.72 o 
  -1  -9  11        1.31        9.90     10.24 o 
   0  -9  11       69.06       47.37     17.42 o 
   1  -9  11       42.86       23.34     13.58 o 
   2  -9  11       76.00       58.51     18.11 o 
   3  -9  11       31.03       17.42     12.19 o 
   4  -9  11      218.28      220.13     29.61 o 
   5  -9  11       46.38       43.89     16.72 o 
   6  -9  11       14.28       24.38     13.24 o 
  -6  -8  11       10.42        0.00     44.93 o 
  -5  -8  11       25.50       13.24     42.49 o 
  -4  -8  11        5.73        0.00     30.30 o 
  -3  -8  11      175.71      194.04     16.08 o 
  -2  -8  11        1.38        0.00      5.61 o 
  -1  -8  11      139.71      138.74     12.04 o 
   0  -8  11       10.27       14.20      7.24 o 
   1  -8  11      436.19      456.03     21.97 o 
   2  -8  11        0.75        0.00      5.75 o 
   3  -8  11       15.31       19.88      8.86 o 
   4  -8  11      285.20      317.77     21.17 o 
   5  -8  11      205.66      212.00     18.58 o 
   6  -8  11      105.51      107.63     20.20 o 
  -6  -7  11        2.39        0.00     34.83 o 
  -5  -7  11       56.57        4.53     39.71 o 
  -4  -7  11       42.50       10.80     30.30 o 
  -3  -7  11      181.19      172.03     14.15 o 
  -2  -7  11      148.13      148.76     12.84 o 
  -1  -7  11       80.54       75.81      9.96 o 
   0  -7  11      414.14      369.58     19.26 o 
   1  -7  11      538.61      522.49     23.13 o 
   2  -7  11       70.59       78.80     11.72 o 
   3  -7  11        9.82        3.79      6.94 o 
   4  -7  11      112.84      118.11     14.47 o 
   5  -7  11        7.44        6.62     13.24 o 
   6  -7  11       88.19       71.40     19.50 o 
  -6  -6  11       34.89        0.00     35.53 o 
  -5  -6  11       89.59       62.00     36.22 o 
  -4  -6  11        0.09        1.03      8.96 o 
  -3  -6  11      198.15      183.50     14.29 o 
  -2  -6  11      421.43      400.82     21.24 o 
  -1  -6  11       42.79       57.95      8.88 o 
   0  -6  11      157.28      174.04     15.33 o 
   1  -6  11      721.94      676.96     26.60 o 
   2  -6  11      110.56      110.44     13.47 o 
   3  -6  11      118.22      118.69     14.14 o 
   4  -6  11      704.59      708.79     38.31 o 
   5  -6  11        0.32        3.13     11.49 o 
   6  -6  11       13.39       33.79     17.07 o 
  -7  -5  11        4.79        0.00     41.45 o 
  -6  -5  11        0.01        0.00     30.30 o 
  -5  -5  11        0.64        0.00     24.38 o 
  -4  -5  11      109.48      112.15     16.00 o 
  -3  -5  11       58.67       58.11     10.04 o 
  -2  -5  11      200.65      187.98     12.79 o 
  -1  -5  11       78.42       83.43      9.42 o 
   0  -5  11       48.16       40.09      8.68 o 
   1  -5  11      204.74      225.90     22.12 o 
   2  -5  11     1253.84     1274.00     39.15 o 
   3  -5  11      167.91      180.77     21.59 o 
   4  -5  11       70.75       72.10     17.42 o 
   5  -5  11       21.76       40.05     15.33 o 
   6  -5  11      283.78      270.98     29.61 o 
  -7  -4  11        8.54        0.00     36.57 o 
  -6  -4  11       83.40      113.89     44.93 o 
  -5  -4  11       61.87       54.68     32.39 o 
  -4  -4  11      230.58      227.07     20.10 o 
  -3  -4  11      838.19      808.19     45.80 o 
  -2  -4  11       97.94      109.14     10.49 o 
  -1  -4  11       92.28       83.05      9.09 o 
   0  -4  11       15.76       16.86      6.77 o 
   1  -4  11       51.89       47.46      9.35 o 
   2  -4  11      578.06      534.64     32.04 o 
   3  -4  11       31.88       25.43     13.24 o 
   4  -4  11      624.44      524.19     33.44 o 
   5  -4  11      149.06      153.25     22.64 o 
   6  -4  11        5.43        0.00     14.63 o 
  -7  -3  11      211.44      169.97     51.20 o 
  -6  -3  11       21.41       15.33     31.00 o 
  -5  -3  11       32.00       33.38     12.72 o 
  -4  -3  11      369.27      318.06     21.37 o 
  -3  -3  11      286.27      256.36     19.24 o 
  -2  -3  11       20.51       13.77      6.16 o 
  -1  -3  11      107.97      122.14      9.76 o 
   0  -3  11      258.09      287.29     17.59 o 
   1  -3  11       41.61       48.34      9.48 o 
   2  -3  11      502.44      471.95     30.30 o 
   3  -3  11       51.87       43.19     14.63 o 
   4  -3  11       77.19       48.76     15.67 o 
   5  -3  11       62.27       63.04     18.11 o 
   6  -3  11       21.19       11.15     15.33 o 
  -7  -2  11       71.53       71.05     42.14 o 
  -6  -2  11       18.12       25.08     30.65 o 
  -5  -2  11        7.97        5.68     10.34 o 
  -4  -2  11        4.78        4.69      8.54 o 
  -3  -2  11      391.57      386.69     25.08 o 
  -2  -2  11        1.37       10.64      7.13 o 
  -1  -2  11        8.28       17.33      5.43 o 
   0  -2  11      197.89      201.92     14.16 o 
   1  -2  11       14.61       21.25     12.19 o 
   2  -2  11        0.58        6.97     10.80 o 
   3  -2  11       87.68      116.68     19.16 o 
   4  -2  11       46.82       31.70     15.67 o 
   5  -2  11        0.17        0.00     11.15 o 
   6  -2  11       18.61       21.94     17.07 o 
  -7  -1  11       30.37        2.09     37.62 o 
  -6  -1  11       19.69       39.01     29.61 o 
  -5  -1  11        0.17        5.53      8.44 o 
  -4  -1  11      195.01      192.19     39.18 o 
  -3  -1  11     1380.57     1387.33     39.48 o 
  -2  -1  11      189.70      211.60     15.17 o 
  -1  -1  11       43.33       44.76      8.18 o 
   0  -1  11      122.41      114.46     11.45 o 
   1  -1  11       82.25       83.59     16.37 o 
   2  -1  11      272.54      293.62     25.43 o 
   3  -1  11        2.94        7.31     11.84 o 
   4  -1  11        8.44        5.57     13.58 o 
   5  -1  11      481.78      473.69     35.53 o 
   6  -1  11       54.71       60.26     20.90 o 
  -7   0  11       50.11       50.50     34.83 o 
  -6   0  11       25.82       29.26     26.82 o 
  -5   0  11       80.63       82.19     14.73 o 
  -4   0  11       44.20       51.19     11.45 o 
  -3   0  11     1719.73     1571.17     41.98 o 
  -2   0  11       25.83       19.87      6.99 o 
  -1   0  11       63.99       75.90      9.20 o 
   0   0  11      176.70      147.68     18.81 o 
   1   0  11       67.24       81.15     16.72 o 
   2   0  11      236.02      226.40     24.38 o 
   3   0  11      444.63      434.68     31.35 o 
   4   0  11      565.68      455.23     33.44 o 
   5   0  11      130.32      134.79     23.34 o 
   6   0  11       92.41      104.49     24.03 o 
  -7   1  11       16.34        3.13     25.08 o 
  -6   1  11        3.21        5.62      8.88 o 
  -5   1  11       76.09       86.05     14.46 o 
  -4   1  11      273.30      278.22     18.10 o 
  -3   1  11       98.70       94.99     17.07 o 
  -2   1  11      342.36      318.93     19.33 o 
  -1   1  11      317.54      281.89     15.60 o 
   0   1  11       10.19       22.29     11.15 o 
   1   1  11      792.48      705.31     37.96 o 
   2   1  11       65.32       71.75     17.07 o 
   3   1  11        1.02        0.00     10.80 o 
   4   1  11       64.66       60.26     17.42 o 
   5   1  11      247.32      233.71     28.56 o 
   6   1  11      179.49      195.75     30.30 o 
  -7   2  11       11.54       24.03     20.55 o 
  -6   2  11       46.20       55.52     12.87 o 
  -5   2  11       22.32       29.24      9.12 o 
  -4   2  11       77.10       90.91     12.00 o 
  -3   2  11      197.35      176.94     21.25 o 
  -2   2  11      333.66      334.56     18.10 o 
  -1   2  11      261.15      278.23     16.20 o 
   0   2  11       49.01       38.66     13.24 o 
   1   2  11      396.09      378.60     28.91 o 
   2   2  11        0.04       11.49     11.84 o 
   3   2  11       83.50       96.13     19.50 o 
   4   2  11       21.35       29.95     15.33 o 
   5   2  11      190.84      171.71     25.43 o 
   6   2  11       90.74       99.27     24.73 o 
  -7   3  11        4.33       25.43     16.37 o 
  -6   3  11       46.88       46.65     11.05 o 
  -5   3  11        5.93       29.11      7.76 o 
  -4   3  11        1.56        0.00      8.01 o 
  -3   3  11      783.23      766.76     28.80 o 
  -2   3  11      147.07      146.37     13.41 o 
  -1   3  11       53.47       50.82      8.93 o 
   0   3  11        1.55        0.00      8.36 o 
   1   3  11       80.58       74.54     17.07 o 
   2   3  11      132.54      134.79     20.55 o 
   3   3  11      251.42      268.89     27.17 o 
   4   3  11       35.61       15.33     13.24 o 
   5   3  11        1.47        0.00     11.49 o 
  -7   4  11       47.00      100.66     20.20 o 
  -6   4  11       59.70       61.69     17.42 o 
  -5   4  11      118.54      119.17     11.67 o 
  -4   4  11      211.75      217.73     17.23 o 
  -3   4  11       82.05      108.46     12.80 o 
  -2   4  11      242.84      209.03     15.13 o 
  -1   4  11        0.83        0.00      5.60 o 
   0   4  11      216.99      213.86     22.29 o 
   1   4  11      103.26      105.88     19.16 o 
   2   4  11       72.86       74.88     18.11 o 
   3   4  11       37.61       37.62     15.33 o 
   4   4  11        9.12        1.04     11.49 o 
   5   4  11        9.61        0.00     12.54 o 
  -7   5  11       22.52       73.14     14.28 o 
  -6   5  11       96.89      101.98     10.22 o 
  -5   5  11       50.20       41.38     10.95 o 
  -4   5  11        0.61        0.00      6.10 o 
  -3   5  11       26.02       28.44      8.62 o 
  -2   5  11      435.67      410.97     20.56 o 
  -1   5  11      254.99      246.60     16.10 o 
   0   5  11      261.82      262.81     16.34 o 
   1   5  11      106.64      113.20     19.50 o 
   2   5  11      103.64      100.31     19.50 o 
   3   5  11       29.81       37.27     14.63 o 
   4   5  11       66.79       63.74     18.46 o 
  -7   6  11       32.81       82.55     12.89 o 
  -6   6  11       79.13       98.92     20.20 o 
  -5   6  11       19.97       14.28     12.36 o 
  -4   6  11      201.61      194.04     17.30 o 
  -3   6  11      268.67      242.48     17.26 o 
  -2   6  11        9.37       13.80      6.99 o 
  -1   6  11      146.11      159.74     14.39 o 
   0   6  11       18.62       24.20      7.87 o 
   1   6  11       68.74       74.88     17.42 o 
   2   6  11        1.05        8.36     11.84 o 
   3   6  11       22.17       29.61     14.63 o 
   4   6  11       40.42       55.38     17.76 o 
  -6   7  11        2.90        3.13      8.11 o 
  -5   7  11        9.66       16.55      7.67 o 
  -4   7  11       17.96       24.58      8.97 o 
  -3   7  11      149.17      141.38     16.20 o 
  -2   7  11      303.79      295.41     18.53 o 
  -1   7  11       89.49      112.31     12.81 o 
   0   7  11      312.33      300.51     18.23 o 
   1   7  11       63.36       77.32     17.42 o 
   2   7  11      191.42      204.10     26.12 o 
   3   7  11        0.35        0.00     10.45 o 
  -6   8  11        0.27        7.07      8.19 o 
  -5   8  11       74.25       90.88     13.98 o 
  -4   8  11      124.20      124.44     18.81 o 
  -3   8  11       53.43       57.58     11.01 o 
  -2   8  11      128.49      150.43     14.58 o 
  -1   8  11       42.09       45.22      9.71 o 
   0   8  11       69.47       86.88     12.04 o 
   1   8  11        0.30        0.00      9.40 o 
   2   8  11        3.28        0.00     11.15 o 
   3   8  11        9.71       17.07     14.28 o 
  -5   9  11       91.37      123.52     15.87 o 
  -4   9  11        0.27        7.52     14.28 o 
  -3   9  11       18.67       35.07      9.29 o 
  -2   9  11        3.20        9.23     12.19 o 
  -1   9  11       40.35       60.29     15.15 o 
   0   9  11       24.61       45.20      9.85 o 
   1   9  11       47.74       51.90     15.67 o 
  -4  10  11        7.03        5.92     11.84 o 
  -3  10  11       14.31       11.84     12.19 o 
  -2  10  11       99.38      106.58     21.25 o 
  -1  10  11      136.60      140.02     21.94 o 
   0  10  11        9.84       10.80     11.15 o 
  -3  11  11        0.68        1.04     10.45 o 
  -2  11  11       41.74       18.11     13.24 o 
  -1  11  11        1.02        8.01     10.45 o 
   0 -14  12       13.72       11.15     16.37 o 
   1 -14  12        2.02       12.89     16.02 o 
   2 -14  12        0.66        0.00     12.89 o 
  -2 -13  12        6.35        6.27     16.37 o 
  -1 -13  12       69.65       52.94     23.34 o 
   0 -13  12       19.79       28.91     18.46 o 
   1 -13  12        4.06        2.09     13.58 o 
   2 -13  12      144.08      114.59     28.91 o 
   3 -13  12        0.27       13.93     14.63 o 
  -3 -12  12       42.83       45.03     19.50 o 
  -2 -12  12       23.42       20.55     17.76 o 
  -1 -12  12        1.23        0.00     13.24 o 
   0 -12  12        0.04        0.00     11.49 o 
   1 -12  12        2.91        4.88     13.93 o 
   2 -12  12      171.47      163.01     30.65 o 
   3 -12  12       80.43       71.05     23.34 o 
   4 -12  12        2.64        0.00     10.10 o 
  -4 -11  12        0.84       18.46     41.10 o 
  -3 -11  12        4.72        0.00     13.23 o 
  -2 -11  12       83.45      101.96     20.28 o 
  -1 -11  12      104.43       99.96     25.77 o 
   0 -11  12      154.07      158.83     30.30 o 
   1 -11  12        7.94        0.00     10.80 o 
   2 -11  12        5.38        3.48     12.19 o 
   3 -11  12      151.97      143.50     29.26 o 
   4 -11  12       15.29       17.07     13.24 o 
   5 -11  12        2.73        6.62     12.19 o 
  -4 -10  12        7.76        0.00     36.92 o 
  -3 -10  12       43.22       43.45     17.38 o 
  -2 -10  12        3.99        0.00     10.95 o 
  -1 -10  12      407.39      378.60     39.71 o 
   0 -10  12       11.27       11.84     12.54 o 
   1 -10  12       21.51       21.94     14.98 o 
   2 -10  12      211.74      211.42     29.61 o 
   3 -10  12       45.34       49.46     18.46 o 
   4 -10  12       70.18       96.83     24.73 o 
   5 -10  12       27.50       36.22     16.72 o 
  -5  -9  12        1.18        0.00     38.31 o 
  -4  -9  12       76.62       67.92     41.80 o 
  -3  -9  12       16.53        0.00     23.34 o 
  -2  -9  12      191.53      155.88     40.58 o 
  -1  -9  12       42.94       33.44     16.72 o 
   0  -9  12       24.77       20.55     13.93 o 
   1  -9  12        7.86        4.53     10.45 o 
   2  -9  12       12.73       12.89     11.15 o 
   3  -9  12        2.12        2.44     10.10 o 
   4  -9  12       71.21       54.34     19.16 o 
   5  -9  12       93.59       91.60     24.03 o 
  -5  -8  12        3.08        0.00     32.04 o 
  -4  -8  12        6.75        0.00     32.74 o 
  -3  -8  12        0.20        0.00      9.53 o 
  -2  -8  12       96.18      120.58     12.82 o 
  -1  -8  12       34.28       27.38     10.27 o 
   0  -8  12      267.87      272.82     18.04 o 
   1  -8  12       20.79       15.54      7.85 o 
   2  -8  12        1.79        3.98      6.28 o 
   3  -8  12      126.59      144.96     15.81 o 
   4  -8  12      315.98      339.94     22.42 o 
   5  -8  12       55.69       56.01     12.67 o 
   6  -8  12        8.35        0.00     12.89 o 
  -6  -7  12        0.68        0.00     39.36 o 
  -5  -7  12       41.94        0.00     34.13 o 
  -4  -7  12      179.35      175.83     31.17 o 
  -3  -7  12        2.97        4.05      7.05 o 
  -2  -7  12       50.66       44.51      9.56 o 
  -1  -7  12      372.04      330.56     19.85 o 
   0  -7  12       37.16       35.23      9.20 o 
   1  -7  12       17.02       19.42      7.98 o 
   2  -7  12       23.38       21.53      8.61 o 
   3  -7  12        2.22        2.49      7.28 o 
   4  -7  12      680.19      731.75     32.01 o 
   5  -7  12       89.01       88.82     19.16 o 
   6  -7  12       33.68       40.40     17.42 o 
  -6  -6  12        0.58        0.00     36.92 o 
  -5  -6  12       13.54        0.00     34.13 o 
  -4  -6  12      208.56      210.10     21.42 o 
  -3  -6  12       40.69       50.23     10.24 o 
  -2  -6  12       69.31       72.51     10.77 o 
  -1  -6  12      111.49      113.81     14.45 o 
   0  -6  12       17.86       12.31      7.34 o 
   1  -6  12        0.05        1.89      6.18 o 
   2  -6  12      355.45      341.32     20.59 o 
   3  -6  12       94.36      105.70     13.87 o 
   4  -6  12        0.06        4.88     11.84 o 
   5  -6  12       11.50       11.84     12.89 o 
   6  -6  12       22.22       32.39     16.37 o 
  -6  -5  12       22.38        0.00     36.92 o 
  -5  -5  12        8.46        0.00     28.56 o 
  -4  -5  12       50.86       43.43     13.70 o 
  -3  -5  12       41.07       31.66     10.70 o 
  -2  -5  12        0.40        0.00      5.90 o 
  -1  -5  12      150.86      143.12     13.72 o 
   0  -5  12      148.29      148.91     13.73 o 
   1  -5  12        1.79        0.00      5.41 o 
   2  -5  12     1139.14     1198.71     40.40 o 
   3  -5  12      327.69      291.88     25.43 o 
   4  -5  12        2.66        8.01     11.49 o 
   5  -5  12       19.16       30.30     16.02 o 
   6  -5  12      104.50      128.87     24.03 o 
  -6  -4  12        4.78        0.00     33.09 o 
  -5  -4  12       24.26       31.18     12.94 o 
  -4  -4  12        8.30       14.55     10.65 o 
  -3  -4  12      565.69      523.90     26.86 o 
  -2  -4  12     1038.73      941.65     32.97 o 
  -1  -4  12       18.79        8.35      6.84 o 
   0  -4  12        2.92        0.18      5.94 o 
   1  -4  12      175.61      191.88     15.36 o 
   2  -4  12      105.06       98.26     15.67 o 
   3  -4  12       42.66       52.59     15.67 o 
   4  -4  12        0.36        0.00     12.19 o 
   5  -4  12       84.46       85.33     20.55 o 
   6  -4  12       48.05       59.56     20.55 o 
  -7  -3  12       60.64        0.00     42.14 o 
  -6  -3  12      189.19      170.67     44.58 o 
  -5  -3  12        0.01        0.00      9.37 o 
  -4  -3  12      189.28      180.00     18.61 o 
  -3  -3  12      983.35      925.65     41.80 o 
  -2  -3  12      182.97      181.23     15.62 o 
  -1  -3  12      929.70      944.69     31.28 o 
   0  -3  12      188.33      180.15     14.28 o 
   1  -3  12      256.42      308.69     18.84 o 
   2  -3  12      364.02      377.56     29.95 o 
   3  -3  12       79.34       97.87     18.81 o 
   4  -3  12       72.41       83.94     18.81 o 
   5  -3  12        3.47        2.09     13.24 o 
   6  -3  12        6.46       10.10     15.33 o 
  -7  -2  12       14.83        0.00     33.09 o 
  -6  -2  12       31.99       23.34     32.74 o 
  -5  -2  12       65.49       63.01     15.76 o 
  -4  -2  12        0.97        0.00     11.49 o 
  -3  -2  12     1085.88      979.29     34.41 o 
  -2  -2  12        0.53        0.00      6.61 o 
  -1  -2  12        2.83        0.00      8.36 o 
   0  -2  12       17.92       20.55      7.73 o 
   1  -2  12      101.39      120.51     19.16 o 
   2  -2  12      251.97      261.92     25.77 o 
   3  -2  12      312.61      265.41     25.43 o 
   4  -2  12        0.01        0.00     11.84 o 
   5  -2  12       96.21       79.06     20.20 o 
   6  -2  12        0.01        0.00     13.58 o 
  -7  -1  12        0.76        0.00     29.61 o 
  -6  -1  12       40.28       40.40     31.70 o 
  -5  -1  12       30.53       34.08     12.18 o 
  -4  -1  12      135.95      148.64     17.14 o 
  -3  -1  12      377.16      324.06     19.88 o 
  -2  -1  12     1090.66     1029.91     32.14 o 
  -1  -1  12        0.23        0.00      9.06 o 
   0  -1  12       34.15       42.84     13.93 o 
   1  -1  12       94.14      103.10     18.46 o 
   2  -1  12        0.01        6.97     12.89 o 
   3  -1  12        4.16        6.97     11.49 o 
   4  -1  12       14.05        7.66     13.58 o 
   5  -1  12       51.69       45.28     18.11 o 
   6  -1  12       20.30       24.73     16.72 o 
  -7   0  12        2.01        0.00     27.17 o 
  -6   0  12      127.95      132.38     29.61 o 
  -5   0  12        3.40        0.00      8.47 o 
  -4   0  12       81.50       89.85     20.03 o 
  -3   0  12      157.27      140.41     14.51 o 
  -2   0  12      188.34      191.47     28.56 o 
  -1   0  12        0.06        1.04      9.75 o 
   0   0  12        2.68        6.27     10.10 o 
   1   0  12      162.26      127.83     20.20 o 
   2   0  12        5.24       11.84     13.24 o 
   3   0  12        1.14        0.00     11.15 o 
   4   0  12        0.69        0.00     11.49 o 
   5   0  12        3.71        9.75     14.98 o 
  -7   1  12       16.06        6.27     26.47 o 
  -6   1  12       15.15       19.13     11.11 o 
  -5   1  12       51.16       36.25     12.36 o 
  -4   1  12        4.60        3.84      6.28 o 
  -3   1  12       12.47       12.04      6.60 o 
  -2   1  12      318.58      256.74     23.86 o 
  -1   1  12       15.44       22.64     11.49 o 
   0   1  12        5.80        3.13     10.10 o 
   1   1  12      399.77      417.27     30.65 o 
   2   1  12       77.18       77.32     18.11 o 
   3   1  12        0.40        0.00      9.75 o 
   4   1  12       75.05       59.91     18.11 o 
   5   1  12       37.48       16.37     14.98 o 
  -7   2  12        0.00       15.33     21.59 o 
  -6   2  12       48.56       72.50     14.68 o 
  -5   2  12       94.75      116.38     17.76 o 
  -4   2  12       18.88       23.68      7.39 o 
  -3   2  12       10.69       17.39      6.28 o 
  -2   2  12      452.43      435.20     21.16 o 
  -1   2  12       40.92       32.74     12.89 o 
   0   2  12       77.38       72.10     16.37 o 
   1   2  12       56.57       61.30     16.72 o 
   2   2  12      180.83      170.32     23.68 o 
   3   2  12      377.22      317.65     28.56 o 
   4   2  12        6.39        0.00     11.49 o 
   5   2  12        1.52        0.00     11.84 o 
  -7   3  12       64.13       93.34     23.68 o 
  -6   3  12       23.87       33.38     14.11 o 
  -5   3  12       43.47       71.83     18.63 o 
  -4   3  12      208.96      157.71     26.65 o 
  -3   3  12        1.26        4.46      7.03 o 
  -2   3  12      810.12      745.54     28.08 o 
  -1   3  12        4.28        1.34      5.85 o 
   0   3  12      132.33      141.41     20.55 o 
   1   3  12      393.49      427.02     31.70 o 
   2   3  12       70.72       75.23     19.16 o 
   3   3  12       84.42       90.91     20.20 o 
   4   3  12       98.77      120.86     22.64 o 
   5   3  12        6.63        5.92     13.58 o 
  -7   4  12        0.01       51.20     15.33 o 
  -6   4  12        0.44       20.49     24.38 o 
  -5   4  12       34.67       62.99     13.24 o 
  -4   4  12       24.86       27.69      9.46 o 
  -3   4  12      549.77      551.93     25.53 o 
  -2   4  12       71.38       71.85     10.96 o 
  -1   4  12      201.54      200.95     21.42 o 
   0   4  12       50.96       48.07     15.33 o 
   1   4  12       10.99       11.84     11.84 o 
   2   4  12       19.81       39.36     16.02 o 
   3   4  12       28.98       22.64     13.93 o 
   4   4  12        5.46        8.71     13.24 o 
  -6   5  12       39.99       73.35     16.54 o 
  -5   5  12        3.12        1.74     10.45 o 
  -4   5  12       40.70       36.60     10.46 o 
  -3   5  12      300.23      335.90     20.29 o 
  -2   5  12      470.05      489.53     23.39 o 
  -1   5  12      291.31      312.95     18.58 o 
   0   5  12        3.30       10.80     11.15 o 
   1   5  12       10.72       17.76     13.24 o 
   2   5  12       46.19       68.62     18.46 o 
   3   5  12       34.75       34.13     15.67 o 
   4   5  12       14.49       10.45     13.58 o 
  -6   6  12        2.38        4.88      9.75 o 
  -5   6  12       30.25       35.22     10.83 o 
  -4   6  12       11.02       13.48      8.71 o 
  -3   6  12       77.73       67.78     11.43 o 
  -2   6  12      478.54      443.17     22.38 o 
  -1   6  12        9.32        6.40      6.35 o 
   0   6  12       47.14       52.94     15.33 o 
   1   6  12       15.29       25.43     13.58 o 
   2   6  12        7.73        6.97     12.19 o 
   3   6  12        0.03        0.00     11.15 o 
  -6   7  12        4.24        3.70     12.36 o 
  -5   7  12       28.49       35.77     10.69 o 
  -4   7  12       11.08       10.84     15.85 o 
  -3   7  12       76.07       62.12     11.26 o 
  -2   7  12       58.30       60.92     10.80 o 
  -1   7  12       50.37       56.59     10.80 o 
   0   7  12        9.85        6.62      9.75 o 
   1   7  12        0.03        2.09     11.15 o 
   2   7  12       19.83       20.55     14.28 o 
   3   7  12       98.93       74.19     20.55 o 
  -5   8  12        0.88        6.67      9.75 o 
  -4   8  12       18.43       28.57      9.10 o 
  -3   8  12        3.28       11.21      7.26 o 
  -2   8  12        7.75       12.86      7.24 o 
  -1   8  12       46.39       44.77      9.97 o 
   0   8  12      299.98      338.55     28.56 o 
   1   8  12      106.02      146.63     22.29 o 
   2   8  12       81.80       81.85     19.16 o 
  -4   9  12       17.93       26.92     10.27 o 
  -3   9  12       24.07       22.43     14.98 o 
  -2   9  12       95.39      109.20     24.03 o 
  -1   9  12        0.00        9.65      9.93 o 
   0   9  12      241.96      231.27     24.73 o 
  -3  10  12        0.05        0.00      8.36 o 
  -2  10  12        5.07        7.66     11.15 o 
  -1  10  12      152.85      167.53     24.03 o 
  -1 -13  13        5.36        1.74     16.37 o 
   0 -13  13       35.52       70.36     24.73 o 
   1 -13  13       79.40       88.82     26.82 o 
   2 -13  13        3.32        0.00     12.89 o 
  -2 -12  13       12.82        0.00     14.28 o 
  -1 -12  13       29.68       23.68     18.11 o 
   0 -12  13       46.27       44.58     21.25 o 
   1 -12  13        5.04        3.48     12.89 o 
   2 -12  13       16.36       18.11     15.67 o 
   3 -12  13       22.03       17.42     14.28 o 
  -3 -11  13        1.98        0.20     12.35 o 
  -2 -11  13        7.98        0.00     13.58 o 
  -1 -11  13       23.59       31.00     18.81 o 
   0 -11  13       14.29       12.89     13.93 o 
   1 -11  13       51.57       43.89     19.50 o 
   2 -11  13        1.54        0.00     11.49 o 
   3 -11  13        9.76        5.22     12.54 o 
   4 -11  13       32.15       30.65     15.67 o 
  -4 -10  13        0.55       42.84     38.31 o 
  -3 -10  13        4.13        6.60     14.48 o 
  -2 -10  13       29.15       33.44     17.42 o 
  -1 -10  13        6.24       11.84     13.93 o 
   0 -10  13       72.58       68.62     21.94 o 
   1 -10  13        6.09        0.00     11.49 o 
   2 -10  13      204.52      202.36     31.00 o 
   3 -10  13        5.32        7.66     11.84 o 
   4 -10  13       80.09       89.86     24.73 o 
  -4  -9  13       20.25       19.50     39.01 o 
  -3  -9  13       60.58       47.04     17.53 o 
  -2  -9  13       15.94        2.09     13.58 o 
  -1  -9  13        5.99        0.00     12.19 o 
   0  -9  13        0.15        9.75     11.49 o 
   1  -9  13       52.72       57.82     19.50 o 
   2  -9  13        0.74        7.31     10.80 o 
   3  -9  13      286.74      280.73     35.18 o 
   4  -9  13        7.20       11.15     11.84 o 
   5  -9  13       77.61       93.34     24.38 o 
  -5  -8  13       52.14        0.70     43.89 o 
  -4  -8  13        0.25        0.00     17.24 o 
  -3  -8  13       71.15       49.62     12.93 o 
  -2  -8  13       44.16       51.72     12.19 o 
  -1  -8  13      297.42      314.42     20.32 o 
   0  -8  13      223.47      253.18     18.31 o 
   1  -8  13      215.95      200.51     16.90 o 
   2  -8  13       81.43       93.54     13.52 o 
   3  -8  13      107.76      136.38     16.30 o 
   4  -8  13      163.85      184.75     21.94 o 
   5  -8  13       61.11       79.28     14.38 o 
  -5  -7  13      105.38       75.58     45.63 o 
  -4  -7  13        0.89        0.00     16.02 o 
  -3  -7  13        0.99        0.00     16.37 o 
  -2  -7  13      188.16      200.31     16.57 o 
  -1  -7  13      121.17      118.70     13.93 o 
   0  -7  13       79.36       86.41     12.45 o 
   1  -7  13      122.70      109.46     13.37 o 
   2  -7  13        8.57       14.99      8.12 o 
   3  -7  13      465.68      490.87     26.78 o 
   4  -7  13       10.78       13.33      8.86 o 
   5  -7  13       81.52      135.49     22.99 o 
  -6  -6  13        0.31        0.00     38.66 o 
  -5  -6  13      210.49      194.00     50.50 o 
  -4  -6  13       48.26       50.67     14.29 o 
  -3  -6  13        1.78        3.61      9.43 o 
  -2  -6  13      128.83      133.40     18.81 o 
  -1  -6  13      240.78      230.21     17.23 o 
   0  -6  13        3.14        1.57      6.90 o 
   1  -6  13       51.34       73.47     11.88 o 
   2  -6  13      146.72      146.92     15.98 o 
   3  -6  13       96.56       90.70     14.01 o 
   4  -6  13        1.01       11.49     12.19 o 
   5  -6  13       28.23       35.18     16.37 o 
  -6  -5  13        7.82        0.00     35.53 o 
  -5  -5  13       16.37       10.06     11.38 o 
  -4  -5  13        0.84        0.00     20.03 o 
  -3  -5  13       94.28      105.54     22.29 o 
  -2  -5  13       14.20       18.81     11.49 o 
  -1  -5  13      207.58      203.01     16.27 o 
   0  -5  13      190.55      192.49     16.00 o 
   1  -5  13       43.97       48.56     12.54 o 
   2  -5  13      213.91      230.73     25.08 o 
   3  -5  13       99.98      113.20     20.55 o 
   4  -5  13       68.93       76.97     18.11 o 
   5  -5  13       59.60       72.79     19.50 o 
  -6  -4  13        0.99        0.00     35.88 o 
  -5  -4  13        6.33       10.75     11.47 o 
  -4  -4  13        1.11        0.00      9.12 o 
  -3  -4  13       31.42       31.48     11.21 o 
  -2  -4  13        6.06       30.65     13.24 o 
  -1  -4  13       71.38       83.24     16.37 o 
   0  -4  13      188.95      197.06     30.65 o 
   1  -4  13      270.40      261.10     18.29 o 
   2  -4  13        0.07        6.12      6.59 o 
   3  -4  13       29.07        3.13     11.84 o 
   4  -4  13      212.88      244.86     26.12 o 
   5  -4  13       31.58       11.49     14.63 o 
  -6  -3  13        4.03        0.00     32.74 o 
  -5  -3  13        1.83        0.00      9.75 o 
  -4  -3  13       74.78       76.17     15.33 o 
  -3  -3  13      183.49      183.07     17.66 o 
  -2  -3  13      119.01      118.42     18.81 o 
  -1  -3  13        8.57        1.39      9.40 o 
   0  -3  13       89.02       75.44     11.20 o 
   1  -3  13      295.96      287.77     18.99 o 
   2  -3  13       11.64        9.75     12.89 o 
   3  -3  13       12.94       11.84     13.24 o 
   4  -3  13       37.36       32.39     15.67 o 
   5  -3  13       95.62       73.84     20.90 o 
  -6  -2  13       22.37       13.93     37.62 o 
  -5  -2  13       30.17       53.81     14.40 o 
  -4  -2  13       84.42      112.92     16.75 o 
  -3  -2  13       93.15      100.65     14.31 o 
  -2  -2  13      556.03      586.54     34.83 o 
  -1  -2  13       16.41       31.70     12.89 o 
   0  -2  13      299.22      296.75     25.43 o 
   1  -2  13       88.20      105.79     13.09 o 
   2  -2  13      138.79      167.88     24.03 o 
   3  -2  13       67.39       78.37     19.16 o 
   4  -2  13       36.06       56.77     18.46 o 
   5  -2  13       82.07       79.06     21.25 o 
  -6  -1  13       84.23      110.48     19.93 o 
  -5  -1  13       37.82       39.72     13.93 o 
  -4  -1  13        8.75        4.89      8.43 o 
  -3  -1  13      107.14      118.58     14.62 o 
  -2  -1  13        1.52        2.32      7.13 o 
  -1  -1  13       95.76       83.94     17.07 o 
   0  -1  13       58.73       50.16     15.33 o 
   1  -1  13        0.71       15.33     12.54 o 
   2  -1  13      105.99       98.22     19.85 o 
   3  -1  13       11.47        4.18     12.89 o 
   4  -1  13       64.17       63.04     18.81 o 
   5  -1  13       26.60       16.37     15.33 o 
  -6   0  13       67.10       81.23     17.71 o 
  -5   0  13       75.76       90.56     16.42 o 
  -4   0  13        9.82       27.62     10.45 o 
  -3   0  13       14.29       12.13      7.87 o 
  -2   0  13       24.74       19.13      7.68 o 
  -1   0  13       11.03       11.15     11.15 o 
   0   0  13       39.15       39.71     14.63 o 
   1   0  13      341.88      326.01     29.26 o 
   2   0  13        4.44       11.84     12.89 o 
   3   0  13      182.94      154.65     23.34 o 
   4   0  13       82.27       86.03     21.25 o 
   5   0  13       55.42       41.45     18.46 o 
  -6   1  13       22.75       30.56     11.65 o 
  -5   1  13        1.67        4.21      7.38 o 
  -4   1  13        1.47        0.77      6.61 o 
  -3   1  13       46.30       54.55     10.02 o 
  -2   1  13        1.11        2.43      5.75 o 
  -1   1  13      110.37       95.43     18.46 o 
   0   1  13       97.84       75.23     16.72 o 
   1   1  13       56.23       41.10     14.98 o 
   2   1  13        5.46        1.39     11.84 o 
   3   1  13      465.53      393.58     32.39 o 
   4   1  13      130.25      113.55     22.64 o 
   5   1  13        0.01        0.00     12.89 o 
  -6   2  13        0.22       11.16      8.75 o 
  -5   2  13       20.97       39.50     21.07 o 
  -4   2  13        0.52       12.22      9.75 o 
  -3   2  13       16.87       25.02      9.40 o 
  -2   2  13      166.04      182.51     22.64 o 
  -1   2  13       43.23       41.80     14.28 o 
   0   2  13      271.73      278.99     25.77 o 
   1   2  13       21.28       17.76     12.89 o 
   2   2  13      214.91      227.09     27.52 o 
   3   2  13        8.75       12.19     13.24 o 
   4   2  13       31.94       21.59     14.98 o 
  -6   3  13        9.83       32.14     18.11 o 
  -5   3  13        0.00       18.44     17.94 o 
  -4   3  13       21.16       77.50     36.75 o 
  -3   3  13        7.15        0.00      8.01 o 
  -2   3  13       85.13       78.32     11.81 o 
  -1   3  13      118.66      102.40     19.16 o 
   0   3  13      100.53      143.85     21.94 o 
   1   3  13      113.55      143.15     22.64 o 
   2   3  13      196.67      247.64     28.91 o 
   3   3  13       48.01       47.72     17.07 o 
   4   3  13       29.00       31.70     15.67 o 
  -6   4  13       25.15       56.37      9.79 o 
  -5   4  13        0.45       29.73     14.98 o 
  -4   4  13        5.15        0.00      8.36 o 
  -3   4  13       80.09       74.79     12.04 o 
  -2   4  13       96.20       95.74     12.93 o 
  -1   4  13       96.08      114.24     20.20 o 
   0   4  13       15.02       17.76     11.84 o 
   1   4  13      304.73      366.76     31.00 o 
   2   4  13        8.11        0.00     11.84 o 
   3   4  13      108.53      126.09     23.34 o 
   4   4  13       31.29       29.95     16.72 o 
  -6   5  13        0.06       50.04     22.64 o 
  -5   5  13       29.67       38.31     13.93 o 
  -4   5  13      344.87      372.33     23.15 o 
  -3   5  13        6.93       18.36      8.49 o 
  -2   5  13       77.05       68.93     11.43 o 
  -1   5  13      395.65      377.21     30.30 o 
   0   5  13        0.01        6.62     10.45 o 
   1   5  13        0.02        0.00     10.45 o 
   2   5  13        7.42        7.31     13.24 o 
   3   5  13        1.05       13.93     13.93 o 
  -5   6  13        5.91        4.66     10.80 o 
  -4   6  13        0.01       12.87      8.23 o 
  -3   6  13        0.58        5.84      7.02 o 
  -2   6  13        0.88        0.00      6.10 o 
  -1   6  13       86.78       99.27     19.50 o 
   0   6  13       12.69       11.49     11.84 o 
   1   6  13       50.29       68.62     19.16 o 
   2   6  13      168.33      169.27     25.08 o 
  -5   7  13       55.72       63.11     13.38 o 
  -4   7  13       56.41       56.16     12.13 o 
  -3   7  13       17.90       18.81      7.88 o 
  -2   7  13       13.77       23.02      8.12 o 
  -1   7  13        9.03        3.48      9.75 o 
   0   7  13      112.10      101.70     19.85 o 
   1   7  13        1.95        2.79     10.45 o 
   2   7  13       35.00       71.05     19.50 o 
  -4   8  13       42.83       60.14     12.45 o 
  -3   8  13        0.11        6.58      7.31 o 
  -2   8  13       89.68      104.79     13.53 o 
  -1   8  13      151.61      169.62     23.34 o 
   0   8  13       99.21       82.55     19.16 o 
   1   8  13        0.39       12.19     11.84 o 
  -2   9  13       73.34       77.74     12.31 o 
  -1   9  13        0.05       14.98     10.10 o 
  -1 -12  14        4.05        3.48     17.07 o 
   0 -12  14      188.61      187.73     34.83 o 
   1 -12  14       55.24       49.81     20.55 o 
   2 -12  14        0.74        8.36     13.24 o 
  -2 -11  14        2.15        0.00     13.58 o 
  -1 -11  14        0.85        0.00     12.89 o 
   0 -11  14       10.05        0.00     10.45 o 
   1 -11  14       76.10       65.83     22.99 o 
   2 -11  14       63.88       66.87     23.68 o 
   3 -11  14       47.66       50.50     21.25 o 
  -2 -10  14        7.10        0.00     13.58 o 
  -1 -10  14        1.09        3.48     13.24 o 
   0 -10  14      103.00       96.48     24.73 o 
   1 -10  14        6.25        8.71     12.19 o 
   2 -10  14      138.08      150.81     29.61 o 
   3 -10  14       75.51       91.60     25.43 o 
   4 -10  14       12.01        6.62     11.49 o 
  -4  -9  14        0.18        0.00     31.00 o 
  -2  -9  14        3.19        0.00     12.54 o 
  -1  -9  14       35.39       14.98     14.98 o 
   0  -9  14        3.60       10.10     12.54 o 
   1  -9  14       12.21        8.71     12.54 o 
   2  -9  14        7.56       10.10     12.19 o 
   3  -9  14       26.55       33.09     16.37 o 
   4  -9  14        0.15        3.13     11.84 o 
  -4  -8  14       63.18        1.04     34.48 o 
  -3  -8  14        1.52        0.70     10.80 o 
  -2  -8  14        0.14        4.53     10.80 o 
  -1  -8  14        0.06        0.00      6.88 o 
   0  -8  14       13.07       17.05      8.62 o 
   1  -8  14        4.60       11.05      7.49 o 
   2  -8  14       26.41       24.54      9.27 o 
   3  -8  14       63.87       65.68     13.30 o 
   4  -8  14        0.07        4.63      7.67 o 
  -5  -7  14        0.39        0.00     37.96 o 
  -4  -7  14       64.47       53.19     15.75 o 
  -3  -7  14        0.16        4.88     10.45 o 
  -2  -7  14       35.03       48.41     14.98 o 
  -1  -7  14      143.34      180.05     16.23 o 
   0  -7  14       38.71       45.90     10.86 o 
   1  -7  14        2.96        2.93      7.13 o 
   2  -7  14       65.76       68.57     12.74 o 
   3  -7  14       48.70       58.42     12.50 o 
   4  -7  14       17.01       19.46     10.09 o 
  -5  -6  14       12.23        2.13     13.76 o 
  -4  -6  14       21.98       21.30     18.29 o 
  -3  -6  14       30.22       21.59     13.24 o 
  -2  -6  14        5.75       13.24     10.45 o 
  -1  -6  14       56.22       84.29     17.07 o 
   0  -6  14      432.84      445.18     23.90 o 
   1  -6  14      133.03      109.57     14.23 o 
   2  -6  14       14.39       21.21      8.97 o 
   3  -6  14       15.10       16.97      9.17 o 
   4  -6  14      112.04      115.74     16.14 o 
   5  -6  14      107.47      100.66     21.94 o 
  -5  -5  14       91.38      101.35     19.94 o 
  -4  -5  14       20.27       22.97     22.99 o 
  -3  -5  14       32.51       33.09     13.93 o 
  -2  -5  14      125.77       88.82     17.76 o 
  -1  -5  14       10.02        8.01     10.80 o 
   0  -5  14      405.10      423.45     23.01 o 
   1  -5  14       48.79       55.62     11.57 o 
   2  -5  14       66.61       85.69     13.77 o 
   3  -5  14       44.06       49.37     12.04 o 
   4  -5  14       39.91       37.62     16.37 o 
   5  -5  14        5.19        3.83     13.24 o 
  -5  -4  14       20.26       21.46     13.88 o 
  -4  -4  14      156.05      167.43     20.23 o 
  -3  -4  14       96.10      101.36     19.50 o 
  -2  -4  14        2.74        2.79     10.45 o 
  -1  -4  14       51.72       68.62     16.72 o 
   0  -4  14      127.41      139.32     20.55 o 
   1  -4  14      271.53      278.96     19.38 o 
   2  -4  14       16.32       21.16      8.77 o 
   3  -4  14        5.02       11.49     12.89 o 
   4  -4  14       28.19       31.35     16.02 o 
   5  -4  14       26.33       19.50     15.33 o 
  -6  -3  14       17.75        0.00     33.09 o 
  -5  -3  14       38.89       29.47     14.82 o 
  -4  -3  14        6.76        0.00      9.15 o 
  -3  -3  14      130.34      114.24     20.55 o 
  -2  -3  14       79.39       75.58     17.07 o 
  -1  -3  14        0.92        1.39     10.10 o 
   0  -3  14      181.10      148.38     21.25 o 
   1  -3  14      247.94      248.31     18.32 o 
   2  -3  14        2.07        0.00     10.80 o 
   3  -3  14        0.53       11.15     12.89 o 
   4  -3  14      101.48      118.77     22.29 o 
   5  -3  14       43.72       45.98     19.16 o 
  -6  -2  14       16.70        6.29     18.98 o 
  -5  -2  14       19.82       24.42     13.19 o 
  -4  -2  14       29.96       35.63     12.81 o 
  -3  -2  14        2.58        0.00      7.43 o 
  -2  -2  14      239.90      216.30     23.34 o 
  -1  -2  14       13.66        0.00      9.75 o 
   0  -2  14      171.61      170.32     22.29 o 
   1  -2  14        0.17        0.00     11.49 o 
   2  -2  14       98.72       86.73     20.55 o 
   3  -2  14        0.33       14.98     14.28 o 
   4  -2  14        1.52        1.74     14.28 o 
   5  -2  14       37.40       33.44     17.07 o 
  -6  -1  14        0.20        0.00     29.08 o 
  -5  -1  14       59.82       44.93     14.07 o 
  -4  -1  14       23.94       26.73     11.23 o 
  -3  -1  14        8.86        7.33      8.37 o 
  -2  -1  14       79.11       75.58     17.42 o 
  -1  -1  14        7.06        2.79      9.75 o 
   0  -1  14       22.19       28.91     14.28 o 
   1  -1  14        0.02        0.00     11.49 o 
   2  -1  14       41.27       46.67     17.07 o 
   3  -1  14       22.12       16.37     14.98 o 
   4  -1  14      100.82      133.75     23.68 o 
  -6   0  14       13.33       25.73     13.54 o 
  -5   0  14       13.96       12.89     10.96 o 
  -4   0  14       21.91       24.17     11.11 o 
  -3   0  14      210.07      181.34     16.84 o 
  -2   0  14       48.89       50.16     15.33 o 
  -1   0  14       98.92       91.95     18.81 o 
   0   0  14        1.65        9.75     11.84 o 
   1   0  14       16.59       21.59     14.63 o 
   2   0  14      123.22      144.55     24.38 o 
   3   0  14      228.56      240.33     28.91 o 
   4   0  14      103.10       86.03     21.94 o 
  -6   1  14       44.67       59.40     14.79 o 
  -5   1  14       22.51       33.83     11.21 o 
  -4   1  14        5.84       10.69      8.53 o 
  -3   1  14      116.99      156.31     15.67 o 
  -2   1  14        1.71        0.00      8.36 o 
  -1   1  14      454.16      443.04     32.39 o 
   0   1  14      178.72      184.60     23.68 o 
   1   1  14        0.03        1.04     11.49 o 
   2   1  14       44.26       53.64     18.11 o 
   3   1  14      360.38      384.52     33.44 o 
   4   1  14       26.91       25.43     15.33 o 
  -6   2  14       13.95       24.94     10.13 o 
  -5   2  14       66.71      102.14     21.59 o 
  -4   2  14       30.64       46.02     14.11 o 
  -3   2  14       37.62       57.61      9.45 o 
  -2   2  14      260.39      220.82     24.38 o 
  -1   2  14        0.28        5.22     10.45 o 
   0   2  14       27.73       26.82     13.58 o 
   1   2  14        5.28        3.83     11.15 o 
   2   2  14      111.65      109.02     21.94 o 
   3   2  14        9.67       33.44     15.67 o 
   4   2  14       11.13        9.40     14.28 o 
  -5   3  14       32.53       67.59     28.39 o 
  -4   3  14       14.36       75.49     42.49 o 
  -3   3  14       10.94        9.40     10.45 o 
  -2   3  14       65.49       77.67     18.11 o 
  -1   3  14       27.43       38.31     14.63 o 
   0   3  14       48.93       48.07     15.67 o 
   1   3  14      247.20      296.40     29.26 o 
   2   3  14        6.87        4.18     11.49 o 
   3   3  14       24.76       28.56     15.67 o 
  -5   4  14       15.16       19.85     11.49 o 
  -4   4  14       51.94       90.93     17.42 o 
  -3   4  14        1.85        0.00      5.77 o 
  -2   4  14      129.86      120.86     20.90 o 
  -1   4  14        1.98        0.00      9.40 o 
   0   4  14       14.63       24.73     12.89 o 
   1   4  14      163.88      183.90     25.77 o 
   2   4  14      143.57      156.39     25.08 o 
   3   4  14        4.21        0.35     12.19 o 
  -5   5  14      146.53      158.02     11.30 o 
  -4   5  14       96.64      112.74     31.52 o 
  -3   5  14        1.08        1.51      6.94 o 
  -2   5  14        6.93       15.33     11.49 o 
  -1   5  14        3.33        1.39     10.10 o 
   0   5  14       29.88       38.31     15.33 o 
   1   5  14       10.27       25.43     14.28 o 
   2   5  14        0.52        2.44     11.84 o 
  -4   6  14        0.23        5.01      7.70 o 
  -3   6  14        5.82        9.12      7.62 o 
  -2   6  14        0.90        6.62      9.75 o 
  -1   6  14       32.75       47.72     15.33 o 
   0   6  14       11.99       17.07     12.19 o 
   1   6  14        8.41       18.46     12.89 o 
  -3   7  14       14.90       21.44     13.24 o 
  -2   7  14       40.71       60.60     15.67 o 
  -1   7  14        5.84       16.72     11.49 o 
   0   7  14       24.04       41.45     14.63 o 
  -1 -11  15       69.65       55.03     22.29 o 
   0 -11  15        5.94       12.19     14.98 o 
   1 -11  15        0.58        0.00     12.89 o 
  -1 -10  15       12.23       21.25     16.72 o 
   0 -10  15       45.08       51.55     20.55 o 
   1 -10  15       59.63       88.82     25.08 o 
   2 -10  15        7.41        0.00     10.80 o 
  -1  -9  15      116.92      120.86     27.17 o 
   0  -9  15      115.36      115.98     25.43 o 
   1  -9  15      255.79      266.45     34.48 o 
   2  -9  15       32.64       31.00     17.07 o 
   3  -9  15      266.37      264.01     35.88 o 
  -2  -8  15        0.59        0.00     10.45 o 
  -1  -8  15       16.50       23.34     12.89 o 
   0  -8  15        6.20        8.31      8.53 o 
   1  -8  15        9.80       12.64      8.43 o 
   2  -8  15       56.17       62.07     12.97 o 
   3  -8  15       81.25      127.65     23.34 o 
  -4  -7  15       41.22       83.59     20.55 o 
  -3  -7  15       35.80       57.82     17.07 o 
  -2  -7  15        4.68       16.37     12.19 o 
  -1  -7  15        1.69        0.00      9.06 o 
   0  -7  15      201.31      197.73     18.29 o 
   1  -7  15      168.86      186.92     17.69 o 
   2  -7  15        9.43       13.61      8.47 o 
   3  -7  15       63.90       76.98     14.39 o 
   4  -7  15        0.09       11.64      9.57 o 
  -4  -6  15       65.26       75.23     19.50 o 
  -3  -6  15        2.72        0.00     10.45 o 
  -2  -6  15        2.28       11.15     11.49 o 
  -1  -6  15        0.54        3.83     10.10 o 
   0  -6  15      350.68      331.23     28.21 o 
   1  -6  15      158.73      162.11     16.76 o 
   2  -6  15       43.61       38.06     11.30 o 
   3  -6  15       37.36       25.84     10.51 o 
   4  -6  15       12.75       19.90     10.31 o 
  -5  -5  15       23.11        0.00     42.67 o 
  -4  -5  15        4.63       13.93     12.54 o 
  -3  -5  15        0.11        0.00     10.10 o 
  -2  -5  15       16.35       26.12     12.89 o 
  -1  -5  15        0.11        2.09     10.80 o 
   0  -5  15      283.14      290.48     27.52 o 
   1  -5  15      216.95      232.57     18.50 o 
   2  -5  15        7.99        5.01      7.02 o 
   3  -5  15       11.35       21.03      9.37 o 
   4  -5  15      137.94      151.86     25.08 o 
  -5  -4  15       17.33       20.16     31.52 o 
  -4  -4  15       42.01       32.39     14.98 o 
  -3  -4  15       97.59       98.22     19.85 o 
  -2  -4  15       16.13       22.64     12.89 o 
  -1  -4  15       36.14       52.94     15.67 o 
   0  -4  15       39.56       50.50     16.02 o 
   1  -4  15        1.86        6.27     10.80 o 
   2  -4  15       34.49       47.77     11.57 o 
   3  -4  15       42.26       44.58     18.46 o 
   4  -4  15        2.75        0.00     13.58 o 
  -5  -3  15      141.89      108.70     20.49 o 
  -4  -3  15      183.79      175.58     22.12 o 
  -3  -3  15       38.30       58.51     17.42 o 
  -2  -3  15        0.00        9.06     10.80 o 
  -1  -3  15      163.87      163.01     22.99 o 
   0  -3  15       48.60       60.60     17.07 o 
   1  -3  15       24.67       37.96     14.98 o 
   2  -3  15       12.91       20.20     14.28 o 
   3  -3  15       82.39      112.15     22.29 o 
   4  -3  15       57.75       52.94     18.46 o 
  -5  -2  15        0.90        0.00     25.60 o 
  -4  -2  15      127.27      128.10     19.07 o 
  -3  -2  15       33.83       37.96     15.33 o 
  -2  -2  15       11.65       10.45     11.49 o 
  -1  -2  15       39.75       30.65     13.93 o 
   0  -2  15        0.25        0.00     10.45 o 
   1  -2  15       16.27       19.50     13.58 o 
   2  -2  15       10.22       12.89     13.93 o 
   3  -2  15       11.21        1.04     14.28 o 
   4  -2  15        1.48       15.33     14.28 o 
  -5  -1  15        1.15        0.00     17.07 o 
  -4  -1  15       24.27       19.56     11.53 o 
  -3  -1  15       14.59       30.65     14.28 o 
  -2  -1  15       13.61       19.50     12.19 o 
  -1  -1  15       22.67       36.22     14.63 o 
   0  -1  15      126.87      132.70     22.29 o 
   1  -1  15       33.35       20.20     14.28 o 
   2  -1  15       42.41       52.25     17.76 o 
   3  -1  15       39.40       51.20     18.81 o 
   4  -1  15       49.45       44.23     18.11 o 
  -5   0  15        4.95        4.10     10.03 o 
  -4   0  15        3.21        3.74      9.02 o 
  -3   0  15       14.57        7.66     12.19 o 
  -2   0  15        1.58       14.63     12.19 o 
  -1   0  15        2.17       10.45     12.19 o 
   0   0  15       29.20       41.10     16.02 o 
   1   0  15       58.21       44.58     17.07 o 
   2   0  15       56.84       83.59     21.59 o 
   3   0  15      127.13      133.40     25.08 o 
  -5   1  15        1.72       12.88      9.70 o 
  -4   1  15       30.07       37.11     10.70 o 
  -3   1  15        0.16        5.92      9.75 o 
  -2   1  15        0.09        0.00      8.01 o 
  -1   1  15       59.37       66.53     17.42 o 
   0   1  15       49.23       31.35     14.63 o 
   1   1  15      308.87      325.66     30.30 o 
   2   1  15      127.25      128.17     24.03 o 
   3   1  15        6.66        1.74     13.24 o 
  -5   2  15       31.21       57.20     11.93 o 
  -4   2  15        2.96       15.03     20.90 o 
  -3   2  15        6.62       22.29     12.19 o 
  -2   2  15       15.66       28.21     13.24 o 
  -1   2  15      195.72      206.19     26.12 o 
   0   2  15       77.33       94.39     20.20 o 
   1   2  15       17.17       20.55     13.24 o 
   2   2  15       72.81       87.42     20.55 o 
   3   2  15       10.58       26.12     16.37 o 
  -5   3  15       18.76       49.69     16.72 o 
  -4   3  15        0.81       35.84     17.24 o 
  -3   3  15       33.67       59.56     16.37 o 
  -2   3  15       80.32       71.05     17.76 o 
  -1   3  15       32.12       61.30     17.07 o 
   0   3  15       29.42       31.70     13.93 o 
   1   3  15       20.54       33.44     14.98 o 
   2   3  15       27.77       37.62     15.67 o 
  -4   4  15      103.96      153.72     28.39 o 
  -3   4  15        3.01       11.84     10.45 o 
  -2   4  15       20.92       35.53     13.93 o 
  -1   4  15       23.97       47.37     15.33 o 
   0   4  15       55.16       73.49     18.81 o 
   1   4  15       83.62       82.20     20.55 o 
  -4   5  15      128.19      107.97     21.59 o 
  -3   5  15       21.90       26.47     12.54 o 
  -2   5  15       47.51       70.01     17.76 o 
  -1   5  15      117.09      130.26     22.64 o 
   0   5  15       16.56       24.38     13.93 o 
   1   5  15        2.07        3.83     11.49 o 
  -2   6  15        0.46       16.72      9.75 o 
  -1   6  15       20.08       28.56     13.24 o 
   0  -9  16        0.58        1.74     12.54 o 
   1  -9  16       18.61       27.86     15.67 o 
  -1  -8  16      142.68      174.15     23.68 o 
   0  -8  16       42.92       50.16     16.02 o 
   1  -8  16      148.13      163.76     18.24 o 
   2  -8  16        0.43        4.26      7.78 o 
  -3  -7  16       59.15       80.81     20.20 o 
  -2  -7  16        5.25        9.06     11.84 o 
  -1  -7  16        3.25       12.89     11.84 o 
   0  -7  16       42.95       65.13     17.42 o 
   1  -7  16       60.32       75.26     13.97 o 
   2  -7  16      111.05      126.32     16.51 o 
  -3  -6  16      296.40      282.12     28.91 o 
  -2  -6  16      137.15      165.79     24.03 o 
  -1  -6  16        8.10        8.01     11.84 o 
   0  -6  16       32.56       32.74     14.63 o 
   1  -6  16       15.74       34.83     15.67 o 
   2  -6  16      107.26      138.55     17.14 o 
   3  -6  16       10.24        9.84      8.05 o 
  -4  -5  16      259.39      229.88     30.30 o 
  -3  -5  16        3.94        8.01     12.89 o 
  -2  -5  16      312.59      303.72     28.91 o 
  -1  -5  16        9.71       16.72     12.89 o 
   0  -5  16       47.44       61.65     17.42 o 
   1  -5  16       23.81       35.88     14.98 o 
   2  -5  16       27.05       36.92     16.37 o 
   3  -5  16       32.51       39.60     11.81 o 
  -4  -4  16       17.15        7.66     12.89 o 
  -3  -4  16       70.13       34.83     16.02 o 
  -2  -4  16       23.89       17.42     12.19 o 
  -1  -4  16       15.18       29.26     14.28 o 
   0  -4  16       26.56       27.17     14.98 o 
   1  -4  16       40.17       33.79     14.63 o 
   2  -4  16        1.20        8.01     13.58 o 
   3  -4  16        2.81       10.64      8.70 o 
  -4  -3  16      352.52      327.05     32.04 o 
  -3  -3  16      123.49       92.30     20.90 o 
  -2  -3  16       43.33       50.50     16.37 o 
  -1  -3  16       53.80       64.44     18.46 o 
   0  -3  16      125.37      126.43     22.29 o 
   1  -3  16       50.34       47.72     16.72 o 
   2  -3  16       25.13       22.99     14.98 o 
   3  -3  16       13.16       22.29     15.33 o 
  -4  -2  16      130.28       91.60     21.94 o 
  -3  -2  16       25.79       25.08     13.58 o 
  -2  -2  16        2.74        0.00      9.06 o 
  -1  -2  16       13.28       12.54     12.89 o 
   0  -2  16        0.69        7.66     12.54 o 
   1  -2  16       19.63       24.38     13.93 o 
   2  -2  16      130.54      183.55     26.47 o 
   3  -2  16       19.30       26.12     15.67 o 
  -4  -1  16        0.11       10.10     12.89 o 
  -3  -1  16       71.55       60.26     17.76 o 
  -2  -1  16       10.29        4.53     11.49 o 
  -1  -1  16       71.65       83.59     20.20 o 
   0  -1  16        4.47       19.85     13.93 o 
   1  -1  16       92.10      122.25     22.64 o 
   2  -1  16        2.96       11.84     14.28 o 
   3  -1  16        3.09       11.84     15.33 o 
  -4   0  16       67.82       77.67     20.90 o 
  -3   0  16       72.84       75.23     19.50 o 
  -2   0  16        0.64        0.00     10.80 o 
  -1   0  16      118.27      169.62     25.77 o 
   0   0  16       71.84       83.24     21.25 o 
   1   0  16      109.91      135.14     24.03 o 
   2   0  16       21.42       34.13     16.72 o 
  -4   1  16        0.44        6.97     10.10 o 
  -3   1  16       89.20       91.60     20.20 o 
  -2   1  16       22.70       25.08     12.19 o 
  -1   1  16       12.29       25.77     13.24 o 
   0   1  16        4.50       17.76     13.24 o 
   1   1  16        3.25       16.37     12.19 o 
   2   1  16        3.41        0.35     10.80 o 
  -4   2  16       48.23       52.94     17.76 o 
  -3   2  16        0.79        9.40     10.10 o 
  -2   2  16       25.53       55.73     16.72 o 
  -1   2  16        0.00        0.70     10.80 o 
   0   2  16        8.96       32.39     14.98 o 
   1   2  16       12.80       28.91     14.63 o 
  -3   3  16        0.72        1.74      9.06 o 
  -2   3  16        2.20       15.67     11.15 o 
  -1   3  16        1.01        8.71     11.49 o 
   0   3  16       16.97       25.08     12.89 o 
   1   3  16       22.02       36.57     15.67 o 
  -2   4  16        0.15        8.36      9.75 o 
  -1   4  16       45.03       54.34     16.72 o 
  -1  -7  17       82.33       97.87     20.55 o 
   0  -7  17        1.45        0.00     10.45 o 
  -2  -6  17      194.14      237.19     28.91 o 
  -1  -6  17      101.86      110.06     21.59 o 
   0  -6  17       35.60       40.75     15.33 o 
   1  -6  17        6.74        5.92     12.19 o 
  -2  -5  17       46.09       47.72     16.72 o 
  -1  -5  17       75.40      106.93     21.25 o 
   0  -5  17       17.62       16.72     13.24 o 
   1  -5  17       16.56        9.75     13.93 o 
  -3  -4  17        2.64       17.76     13.58 o 
  -2  -4  17       40.19       65.13     18.11 o 
  -1  -4  17       14.06       20.55     13.58 o 
   0  -4  17        0.02       12.89     12.54 o 
   1  -4  17      108.11      114.24     22.64 o 
  -3  -3  17       61.27       83.24     20.90 o 
  -2  -3  17      103.98      123.30     23.34 o 
  -1  -3  17       49.65       82.90     20.20 o 
   0  -3  17       11.36        2.44     12.19 o 
   1  -3  17       51.31       41.10     16.37 o 
  -3  -2  17       11.88       18.46     13.58 o 
  -2  -2  17       35.39       43.54     16.37 o 
  -1  -2  17        1.57       16.72     13.93 o 
   0  -2  17       40.31       39.01     17.07 o 
   1  -2  17       21.30       24.73     14.98 o 
  -3  -1  17      169.35      149.07     25.77 o 
  -2  -1  17       15.57       22.29     14.28 o 
  -1  -1  17        2.72        0.00     10.45 o 
   0  -1  17        8.49        0.00     11.15 o 
   1  -1  17        1.49        0.00     11.49 o 
  -3   0  17        7.45       12.89     13.24 o 
  -2   0  17       21.71       26.47     14.98 o 
  -1   0  17       26.92       36.22     16.72 o 
   0   0  17       53.30       82.20     20.90 o 
   1   0  17       12.84       20.90     15.33 o 
  -2   1  17       61.52       89.17     20.55 o 
  -1   1  17        6.96       20.55     13.24 o 
   0   1  17        0.16       12.89     12.89 o 
                                                 
